# Supplementary material for: Household food insecurity risk indices for English neighbourhoods: Measures to support local policy decisions
Source: PLoS One. 2022 Dec 9;17(12):e0267260. doi: 10.1371/journal.pone.0267260 (PMC9733884; doi:10.1371/journal.pone.0267260)
Supplement: S1 File — The file includes ranks for all LSOAs by Simple Index, Complex Index and the Compositional and Structural domains; an additional tab provides a data dictionary. (XLSX) [file pone.0267260.s001.xlsx]

## Sheet: Data
LSOAName	LSOACode	SimpleFoodPoverty(Overall)	ComplexFoodPoverty(Overall)	ComplexComposition	ComplexStructural
City of London 001A	E01000001	32392	32708	32393	32180
City of London 001B	E01000002	32154	32621	32315	31120
City of London 001C	E01000003	16574	26963	22737	25093
City of London 001E	E01000005	10915	28258	16631	32118
Barking and Dagenham 016A	E01000006	18562	18799	24063	6023
Barking and Dagenham 015A	E01000007	7141	26197	13787	31806
Barking and Dagenham 015B	E01000008	1555	11055	10932	15119
Barking and Dagenham 016B	E01000009	8498	27724	18814	30860
Barking and Dagenham 015C	E01000010	8164	31354	23248	32624
Barking and Dagenham 016C	E01000011	8956	15784	15581	14539
Barking and Dagenham 015D	E01000012	8561	10733	11543	13303
Barking and Dagenham 013A	E01000013	6368	28690	11835	32753
Barking and Dagenham 013B	E01000014	5898	10918	10248	16287
Barking and Dagenham 009A	E01000015	7215	18925	13940	23370
Barking and Dagenham 009B	E01000016	6846	14437	13071	16870
Barking and Dagenham 009C	E01000017	6033	14921	10859	22399
Barking and Dagenham 009D	E01000018	8011	8390	13704	6850
Barking and Dagenham 023A	E01000019	6317	9489	9938	14209
Barking and Dagenham 023B	E01000020	7790	14616	10391	22718
Barking and Dagenham 008A	E01000021	5868	19456	10953	28526
Barking and Dagenham 008B	E01000022	10596	7962	13970	6184
Barking and Dagenham 008C	E01000023	5481	24259	12617	31176
Barking and Dagenham 008D	E01000024	9699	16497	12089	22718
Barking and Dagenham 008E	E01000025	7406	10756	10054	16394
Barking and Dagenham 001A	E01000027	4241	6544	10075	8814
Barking and Dagenham 001B	E01000028	2397	1308	6586	3821
Barking and Dagenham 001C	E01000029	10957	20348	21055	12288
Barking and Dagenham 001D	E01000030	3930	9277	8678	16705
Barking and Dagenham 002A	E01000031	12958	23307	21738	17250
Barking and Dagenham 002B	E01000032	9988	16254	13432	19583
Barking and Dagenham 006A	E01000033	5772	5228	8279	9420
Barking and Dagenham 003A	E01000034	6653	7360	9786	10582
Barking and Dagenham 010A	E01000035	10825	18338	16631	17131
Barking and Dagenham 010B	E01000036	16610	25621	22712	21249
Barking and Dagenham 003B	E01000037	19986	25588	25301	14610
Barking and Dagenham 003C	E01000038	8391	14880	15158	13700
Barking and Dagenham 003D	E01000039	12316	12097	15783	8708
Barking and Dagenham 019A	E01000040	7123	15335	12204	20485
Barking and Dagenham 017A	E01000041	9744	9307	10882	11954
Barking and Dagenham 017B	E01000042	6858	5863	9064	9144
Barking and Dagenham 019B	E01000043	9923	17272	18603	11591
Barking and Dagenham 016D	E01000044	13581	12858	18508	6557
Barking and Dagenham 017C	E01000045	10158	14261	15518	11997
Barking and Dagenham 017D	E01000046	8033	10201	12390	10814
Barking and Dagenham 021B	E01000048	6904	13997	7472	27285
Barking and Dagenham 021C	E01000049	3153	11351	9493	18784
Barking and Dagenham 019C	E01000050	8310	20832	14230	26020
Barking and Dagenham 021D	E01000051	11443	22057	11044	30675
Barking and Dagenham 019D	E01000052	7155	18352	16744	16977
Barking and Dagenham 020A	E01000053	4406	15695	9447	26117
Barking and Dagenham 018A	E01000054	9060	4351	12109	4143
Barking and Dagenham 018B	E01000055	8997	3986	11402	4176
Barking and Dagenham 018C	E01000056	8326	3021	7726	5963
Barking and Dagenham 012A	E01000057	9276	14423	12617	17790
Barking and Dagenham 018D	E01000058	7869	14290	12617	17556
Barking and Dagenham 013C	E01000059	7934	5080	10981	5877
Barking and Dagenham 006B	E01000060	5195	13032	7515	25980
Barking and Dagenham 006C	E01000061	482	4036	1736	25944
Barking and Dagenham 006D	E01000062	8201	15893	14984	15772
Barking and Dagenham 004A	E01000063	7141	16417	10765	24962
Barking and Dagenham 006E	E01000064	4654	13414	10412	20695
Barking and Dagenham 007A	E01000065	1389	17637	8734	29242
Barking and Dagenham 011A	E01000066	11952	13640	20270	5610
Barking and Dagenham 011B	E01000067	11973	23656	22618	16179
Barking and Dagenham 016E	E01000068	13947	18946	19682	12485
Barking and Dagenham 011C	E01000069	19404	19111	26362	3964
Barking and Dagenham 011D	E01000070	19864	27282	26689	16287
Barking and Dagenham 011E	E01000071	10713	19069	18603	14816
Barking and Dagenham 017E	E01000072	3498	5761	7640	11511
Barking and Dagenham 012B	E01000073	5438	10346	9471	16815
Barking and Dagenham 012C	E01000074	6317	7875	9221	12532
Barking and Dagenham 012D	E01000075	8164	9313	10737	12288
Barking and Dagenham 012E	E01000076	4354	2822	9830	3821
Barking and Dagenham 008F	E01000077	4654	10789	7851	21600
Barking and Dagenham 007B	E01000078	6317	12566	9861	20368
Barking and Dagenham 009E	E01000079	4497	12740	12981	14094
Barking and Dagenham 007C	E01000080	5317	8962	9605	13887
Barking and Dagenham 007D	E01000081	11258	8281	14056	6393
Barking and Dagenham 007E	E01000082	7730	20735	13880	26350
Barking and Dagenham 007F	E01000083	7370	18412	13178	23835
Barking and Dagenham 013D	E01000084	7626	18553	9108	29633
Barking and Dagenham 013E	E01000085	6269	18437	11346	26851
Barking and Dagenham 013F	E01000086	2453	6221	6010	16631
Barking and Dagenham 020B	E01000087	8033	20928	13970	26508
Barking and Dagenham 020C	E01000088	11102	18924	17736	16116
Barking and Dagenham 020D	E01000089	10221	17020	15214	17488
Barking and Dagenham 020E	E01000090	10825	16707	18148	11511
Barking and Dagenham 022A	E01000091	3406	6223	6135	16224
Barking and Dagenham 019E	E01000092	6145	14661	15489	12665
Barking and Dagenham 022B	E01000093	2938	5541	6721	13233
Barking and Dagenham 022C	E01000094	15111	18031	18814	12485
Barking and Dagenham 018E	E01000095	13088	17044	18121	12046
Barking and Dagenham 022D	E01000096	8059	3694	7016	8245
Barking and Dagenham 023C	E01000097	1708	13774	8305	25630
Barking and Dagenham 023D	E01000098	7048	11404	9830	18073
Barking and Dagenham 023E	E01000099	7229	12471	12490	14539
Barking and Dagenham 004B	E01000100	6858	12461	12490	14539
Barking and Dagenham 004C	E01000101	4329	14715	7706	27712
Barking and Dagenham 007G	E01000102	2828	8147	7881	16116
Barking and Dagenham 014A	E01000103	7715	6859	10932	8178
Barking and Dagenham 014B	E01000104	5649	15098	12089	20312
Barking and Dagenham 014C	E01000105	1282	8014	5034	23478
Barking and Dagenham 014D	E01000106	2576	10358	10362	14911
Barking and Dagenham 010C	E01000107	13654	8290	13763	6700
Barking and Dagenham 010D	E01000108	13341	15500	17171	11158
Barking and Dagenham 004D	E01000109	11931	20986	18275	19319
Barking and Dagenham 002C	E01000110	20042	22217	21322	15558
Barking and Dagenham 002D	E01000111	6240	18898	15329	20866
Barking and Dagenham 002E	E01000112	14288	26422	20746	26998
Barking and Dagenham 002F	E01000113	13947	27552	17328	31405
Barking and Dagenham 004E	E01000114	12888	23831	18148	25593
Barnet 009A	E01000115	30887	30268	31324	8645
Barnet 009B	E01000116	22654	28763	28373	16342
Barnet 010A	E01000117	22424	21454	24723	7834
Barnet 010B	E01000118	21567	28203	26783	19764
Barnet 009C	E01000119	25940	29293	29102	16053
Barnet 009D	E01000120	28540	31106	31233	15488
Barnet 010C	E01000121	7814	4827	9830	6646
Barnet 009E	E01000122	24121	28563	29308	11633
Barnet 010D	E01000123	23919	25450	25427	13887
Barnet 010E	E01000124	13581	24856	17476	28152
Barnet 024A	E01000125	8033	20893	16037	23270
Barnet 026A	E01000126	6113	8542	8815	14816
Barnet 024B	E01000127	9988	12889	12303	15678
Barnet 024C	E01000128	14651	13615	16498	9672
Barnet 024D	E01000129	3547	25646	12053	32076
Barnet 021A	E01000130	11344	11294	12908	11706
Barnet 024E	E01000131	18269	21440	22242	11997
Barnet 021B	E01000132	9634	13422	14378	12665
Barnet 021C	E01000133	8354	12337	11651	15992
Barnet 024F	E01000134	10498	23563	15877	28078
Barnet 038A	E01000135	29492	29841	29019	19647
Barnet 038B	E01000136	32440	32357	32397	19200
Barnet 041A	E01000137	7229	8752	10275	12159
Barnet 040A	E01000138	12900	18982	18275	15212
Barnet 041B	E01000139	25253	28948	27602	20588
Barnet 041C	E01000140	22672	29050	25932	25708
Barnet 039A	E01000141	13671	28504	18389	31770
Barnet 040B	E01000142	17591	22534	21713	15488
Barnet 041D	E01000143	6949	16890	9685	27246
Barnet 038C	E01000144	25026	30559	27927	27745
Barnet 037A	E01000145	22772	26889	26482	15621
Barnet 038D	E01000146	18324	30506	23957	31729
Barnet 030A	E01000147	20601	30790	30452	19009
Barnet 030B	E01000148	7464	26211	15760	31050
Barnet 036A	E01000150	18456	27023	26926	14671
Barnet 026B	E01000151	5833	5663	6227	14723
Barnet 026C	E01000152	4874	13411	10362	20816
Barnet 026D	E01000153	5790	2839	9938	3798
Barnet 026E	E01000154	5609	9710	11346	11751
Barnet 030D	E01000155	18806	26621	23897	21759
Barnet 022A	E01000156	25516	28822	25690	25303
Barnet 022B	E01000157	18872	22125	23419	11071
Barnet 015A	E01000158	19714	21254	21422	13303
Barnet 015B	E01000159	22124	22611	23082	12665
Barnet 015C	E01000160	25888	28903	24823	27246
Barnet 015D	E01000161	18377	25605	20046	26197
Barnet 015E	E01000162	18324	25326	19861	25869
Barnet 022C	E01000163	11610	3502	10835	4040
Barnet 022D	E01000164	11239	20862	17171	21135
Barnet 022E	E01000165	22772	22383	25768	7462
Barnet 003A	E01000166	15516	21607	23185	10616
Barnet 002A	E01000167	12470	13241	10658	19820
Barnet 003B	E01000168	30211	29012	29716	11818
Barnet 003C	E01000169	22819	28369	23562	27712
Barnet 006A	E01000170	12725	24208	15192	29556
Barnet 006B	E01000171	15403	23748	16100	28117
Barnet 003D	E01000172	26684	29237	30207	10582
Barnet 006C	E01000173	26322	27376	27865	12761
Barnet 006D	E01000174	10957	25065	18735	26968
Barnet 006E	E01000175	26771	26541	28835	7726
Barnet 027A	E01000176	4272	6917	13365	5731
Barnet 029A	E01000177	29855	29544	31441	5591
Barnet 027B	E01000178	21946	27795	27128	16766
Barnet 029B	E01000179	26339	21703	27888	3964
Barnet 029C	E01000180	9296	27010	24701	20964
Barnet 029D	E01000181	31056	32473	32022	30183
Barnet 029E	E01000182	28939	32462	31561	31830
Barnet 033A	E01000183	24121	28118	26292	21077
Barnet 027C	E01000184	12128	6908	14033	5179
Barnet 029F	E01000185	8374	15118	12464	19430
Barnet 014A	E01000186	30788	31666	31826	15325
Barnet 014B	E01000187	14785	22855	22224	15066
Barnet 014C	E01000188	30887	30397	31684	6700
Barnet 014D	E01000189	11152	9053	9968	13303
Barnet 014E	E01000190	23407	25659	27475	9297
Barnet 014F	E01000191	29468	30127	30720	12159
Barnet 018A	E01000192	18750	28401	23248	28218
Barnet 018B	E01000193	20893	29511	24675	29267
Barnet 018C	E01000194	15216	27638	21209	28854
Barnet 013A	E01000195	7442	13965	11969	18416
Barnet 028A	E01000196	15645	29033	27100	22625
Barnet 023A	E01000197	26684	30683	29088	25144
Barnet 025A	E01000198	24201	27915	29341	9376
Barnet 025B	E01000199	26972	30902	31454	11248
Barnet 028B	E01000200	18047	29151	29427	13998
Barnet 028C	E01000201	32341	32283	32496	12859
Barnet 028D	E01000202	29058	30545	30923	13521
Barnet 028E	E01000203	17256	25471	23673	18472
Barnet 025C	E01000204	26151	29255	29427	14354
Barnet 035A	E01000205	30624	32098	32111	18472
Barnet 033B	E01000206	32301	32428	32489	18472
Barnet 033C	E01000207	30080	31611	31231	21968
Barnet 033D	E01000208	31664	32335	32188	24646
Barnet 035B	E01000209	25110	31803	29782	30532
Barnet 033E	E01000210	30729	31561	31495	18306
Barnet 035C	E01000211	14570	29214	20746	31556
Barnet 035D	E01000212	30913	32376	31860	29667
Barnet 033F	E01000213	32714	32641	32756	15212
Barnet 038E	E01000214	31916	32586	32137	31564
Barnet 037B	E01000215	14549	23272	22224	15992
Barnet 035E	E01000216	21232	21948	25402	7492
Barnet 035F	E01000217	28599	25833	26329	12665
Barnet 037C	E01000218	21313	26199	24063	19867
Barnet 037D	E01000219	17614	29956	21806	31911
Barnet 037E	E01000220	14314	21139	17683	20816
Barnet 039B	E01000221	4376	13601	8123	25671
Barnet 040C	E01000222	14221	16075	13097	19934
Barnet 039C	E01000223	6635	12199	10765	17615
Barnet 040D	E01000224	15403	12565	20020	5001
Barnet 037F	E01000225	19825	26908	25236	19200
Barnet 018D	E01000226	3884	14179	11600	19583
Barnet 018E	E01000227	25652	28279	28488	13839
Barnet 007A	E01000228	27815	21842	26743	5513
Barnet 013B	E01000229	14166	16136	18603	9963
Barnet 013C	E01000230	20435	25254	26482	10857
Barnet 013D	E01000231	21254	21643	23586	9920
Barnet 013E	E01000232	21147	25033	25071	13754
Barnet 013F	E01000233	27181	28347	28043	15878
Barnet 021D	E01000234	24743	28388	26192	22343
Barnet 021E	E01000235	14785	24704	19131	25783
Barnet 034A	E01000236	21725	28718	28503	15678
Barnet 032A	E01000237	24427	31006	28229	29170
Barnet 034B	E01000238	22465	27087	24930	20588
Barnet 031A	E01000239	17679	25959	23861	19647
Barnet 031B	E01000240	20964	21781	23541	10279
Barnet 031C	E01000241	25095	22688	26984	5999
Barnet 032B	E01000242	18193	25216	22737	19996
Barnet 032C	E01000243	15216	30497	25817	30573
Barnet 032D	E01000244	20384	31824	27140	32462
Barnet 032E	E01000245	9078	24858	15099	30243
Barnet 002B	E01000246	23216	27342	28849	9376
Barnet 002C	E01000247	25516	24226	25836	10143
Barnet 001A	E01000248	24005	31974	28503	32292
Barnet 001B	E01000249	31649	31870	32141	12908
Barnet 001C	E01000250	19404	30036	25255	30020
Barnet 002D	E01000251	10238	19491	15410	21861
Barnet 002E	E01000252	14761	24442	24617	13402
Barnet 007B	E01000253	30530	26083	29395	5795
Barnet 001D	E01000254	27894	30657	29815	21708
Barnet 017A	E01000255	15793	12651	20133	4977
Barnet 016A	E01000256	26751	27125	28174	10814
Barnet 017B	E01000257	8201	24950	16661	29092
Barnet 016B	E01000258	26118	29452	27987	21759
Barnet 025D	E01000259	22049	27596	27298	15373
Barnet 025E	E01000260	20409	17957	21906	7753
Barnet 017C	E01000261	23858	29568	30481	10653
Barnet 017D	E01000262	22692	21925	23725	10239
Barnet 016C	E01000263	32731	32609	32763	11818
Barnet 016D	E01000264	18954	28943	24979	27109
Barnet 011A	E01000265	15627	18241	19726	11248
Barnet 011B	E01000266	31361	31084	31676	10423
Barnet 005A	E01000267	27348	29611	29413	16464
Barnet 005B	E01000268	17498	27998	21100	29688
Barnet 005C	E01000269	27686	27692	28934	9963
Barnet 005D	E01000270	24540	31430	29273	29476
Barnet 008A	E01000271	24514	30595	29887	20866
Barnet 008B	E01000272	32411	31715	31823	16116
Barnet 008C	E01000273	14740	27741	21406	28824
Barnet 011C	E01000274	19121	20330	18867	16631
Barnet 012A	E01000275	24333	27438	28078	12098
Barnet 020A	E01000276	32360	32176	32601	6979
Barnet 012B	E01000277	10340	27506	22927	26280
Barnet 020B	E01000278	32146	32127	32239	16287
Barnet 007C	E01000279	32438	31105	32201	5397
Barnet 007D	E01000280	32378	32217	32402	13839
Barnet 008D	E01000281	14288	27863	21422	29061
Barnet 008E	E01000282	29839	31559	31058	22917
Barnet 012C	E01000283	32235	32243	32518	10814
Barnet 012D	E01000284	12630	21472	20444	15772
Barnet 004A	E01000285	15627	18488	19886	11298
Barnet 007E	E01000286	10514	13193	15812	10071
Barnet 004B	E01000287	11575	17375	15667	17250
Barnet 004C	E01000288	18531	26581	23297	22873
Barnet 004D	E01000289	8033	7421	12390	7237
Barnet 007F	E01000290	11610	10211	19985	3477
Barnet 004E	E01000291	11416	8592	13787	7055
Barnet 001E	E01000292	18825	27992	26743	19009
Barnet 001F	E01000293	27989	28923	29158	13947
Barnet 004F	E01000294	14975	23888	23319	15066
Barnet 023B	E01000295	27664	32184	30693	31405
Barnet 023C	E01000296	26807	31765	28093	32031
Barnet 027D	E01000297	21404	29294	27017	24118
Barnet 023D	E01000298	23341	30740	28148	28117
Barnet 019A	E01000299	14138	30781	22553	32400
Barnet 019B	E01000300	20274	25958	24262	18655
Barnet 020C	E01000301	31522	32468	32150	29030
Barnet 019C	E01000302	15678	28499	22501	29267
Barnet 020D	E01000303	31494	31775	31781	17839
Barnet 020E	E01000304	27298	29648	28305	21600
Barnet 036B	E01000305	13341	17256	18434	11818
Barnet 036C	E01000306	19143	25252	24867	14816
Barnet 039D	E01000307	12470	24170	18667	25396
Barnet 036D	E01000308	5898	14513	14118	14911
Barnet 031D	E01000309	24080	29085	25972	25751
Barnet 034C	E01000310	19165	29799	25469	29061
Barnet 034D	E01000311	29992	31313	31178	18655
Barnet 036E	E01000312	10450	21034	18148	19647
Barnet 036F	E01000313	15831	27387	18985	30382
Barnet 032F	E01000314	25397	28406	28478	14354
Barnet 022F	E01000315	9018	11168	10362	16520
Barnet 027E	E01000316	18145	23489	21350	18472
Barnet 019D	E01000317	20753	27941	25730	21759
Barnet 019E	E01000318	21803	28190	26150	21600
Barnet 027F	E01000319	27501	29205	29243	15011
Barnet 011D	E01000320	18397	27805	25794	20964
Barnet 012E	E01000321	18236	29703	24653	29797
Barnet 011E	E01000322	15545	25728	20746	25352
Barnet 019F	E01000323	13143	28143	18867	31288
Barnet 015F	E01000324	22049	19522	19985	12859
Bexley 014A	E01000325	28829	29906	29582	17439
Bexley 014B	E01000326	26118	28288	27438	17947
Bexley 017A	E01000327	25026	28407	26883	20429
Bexley 017B	E01000328	21840	23375	25427	9338
Bexley 017C	E01000329	15937	25296	19806	25902
Bexley 017D	E01000330	7990	24522	16267	28975
Bexley 017E	E01000331	10870	15623	13621	17947
Bexley 005A	E01000332	17256	26142	22149	23892
Bexley 003A	E01000333	5790	25643	12256	32017
Bexley 006A	E01000334	17782	23474	21878	17317
Bexley 003B	E01000335	12857	18353	14439	21549
Bexley 003C	E01000336	6045	15430	10436	23892
Bexley 003D	E01000337	15889	17004	18489	11401
Bexley 003E	E01000338	16909	12900	18713	6393
Bexley 025A	E01000339	17304	25756	21679	23699
Bexley 018A	E01000340	22934	26824	25794	17250
Bexley 022A	E01000341	18289	22643	25255	8606
Bexley 022B	E01000342	23506	23465	23449	13839
Bexley 022C	E01000343	25602	29064	24806	27815
Bexley 025B	E01000344	23258	31392	25794	32273
Bexley 022D	E01000345	29236	29770	28462	21708
Bexley 021A	E01000346	25978	28301	26660	20695
Bexley 021B	E01000347	14345	28878	22757	29831
Bexley 020A	E01000348	32368	31700	32237	8867
Bexley 020B	E01000349	25236	28992	29606	12288
Bexley 021C	E01000350	28914	31588	27874	31694
Bexley 024A	E01000351	24357	21892	24262	9179
Bexley 021D	E01000352	17237	27408	23971	23946
Bexley 011A	E01000353	26134	31412	29539	28679
Bexley 011B	E01000354	13602	22879	19806	20485
Bexley 011C	E01000355	24059	28228	28305	14299
Bexley 009A	E01000356	21582	29123	27128	22952
Bexley 009B	E01000357	29073	30550	30147	18784
Bexley 011D	E01000358	25833	30313	29880	18472
Bexley 009C	E01000359	28728	29428	30045	12098
Bexley 015A	E01000360	20295	24090	20171	22586
Bexley 020C	E01000361	23366	28385	26824	20537
Bexley 015B	E01000362	16684	29494	25137	28648
Bexley 020D	E01000363	25409	29091	27475	21708
Bexley 023A	E01000364	24357	28003	25383	22873
Bexley 015C	E01000365	14040	21666	16207	24489
Bexley 015D	E01000366	24121	28737	26965	21656
Bexley 010A	E01000367	7849	9050	10299	12630
Bexley 010B	E01000368	5809	5099	10362	6419
Bexley 014C	E01000369	23241	24383	26123	9815
Bexley 014D	E01000370	22957	25560	25523	13947
Bexley 014E	E01000371	23692	17348	26362	2876
Bexley 010C	E01000372	9699	8125	9630	12225
Bexley 008A	E01000373	9805	3666	9968	4830
Bexley 019A	E01000374	6425	4308	6181	11248
Bexley 019B	E01000375	16453	18175	17736	14764
Bexley 019C	E01000376	15889	17746	18456	12665
Bexley 019D	E01000377	19165	27532	24370	23525
Bexley 019E	E01000378	11527	23348	17476	25593
Bexley 019F	E01000379	16979	22691	18354	22771
Bexley 010D	E01000380	3744	18071	14269	21388
Bexley 028A	E01000381	10738	6168	13569	4794
Bexley 027A	E01000382	27240	26686	27619	11401
Bexley 028B	E01000383	17782	16779	19313	9784
Bexley 027B	E01000384	13531	25694	23673	19251
Bexley 028C	E01000385	11033	14561	11710	19996
Bexley 028D	E01000386	3421	11305	5790	26925
Bexley 027C	E01000387	24514	27950	26513	19583
Bexley 016A	E01000388	25026	29115	29088	15212
Bexley 020E	E01000389	22590	29166	25768	26600
Bexley 020F	E01000390	21901	25466	26060	12288
Bexley 021E	E01000391	20524	20225	23276	8450
Bexley 016B	E01000392	11102	27511	18930	30573
Bexley 020G	E01000393	22189	28610	27602	18784
Bexley 015E	E01000394	18066	22790	22684	13947
Bexley 018B	E01000395	28299	29183	29838	12046
Bexley 018C	E01000396	26541	27158	26329	16977
Bexley 029A	E01000398	14674	16559	18578	10616
Bexley 029B	E01000399	18625	27076	25706	18416
Bexley 029C	E01000400	19804	25206	22365	20816
Bexley 013A	E01000401	7770	15199	12674	19200
Bexley 005B	E01000402	9594	16404	12464	21813
Bexley 004A	E01000403	3091	30197	12022	32839
Bexley 004B	E01000404	11197	10922	9888	17081
Bexley 004C	E01000405	14549	7863	10932	9535
Bexley 005C	E01000406	12179	11546	12390	13009
Bexley 005D	E01000407	13468	23779	22446	16870
Bexley 004D	E01000408	14527	11427	12152	13354
Bexley 016C	E01000409	24845	30515	29254	23169
Bexley 018D	E01000410	24249	30725	27350	29556
Bexley 016D	E01000411	22189	29925	27017	26998
Bexley 018E	E01000412	24272	29127	27380	22231
Bexley 018F	E01000413	22850	25869	25852	14047
Bexley 016E	E01000414	14345	31452	23025	32696
Bexley 016F	E01000415	29962	30782	30357	19540
Bexley 002A	E01000416	13722	28159	19072	31215
Bexley 006B	E01000417	19316	21235	21850	12430
Bexley 002B	E01000418	15085	23160	19438	21861
Bexley 006C	E01000419	18727	23707	25427	10022
Bexley 006D	E01000420	19714	26436	24558	19430
Bexley 009D	E01000421	18096	23469	24104	12345
Bexley 002C	E01000422	7770	15777	8716	27402
Bexley 025C	E01000423	26824	28185	29206	10691
Bexley 026A	E01000424	27578	31263	29838	26544
Bexley 025D	E01000425	30425	28689	29962	9420
Bexley 026B	E01000426	23730	30347	28398	25270
Bexley 026C	E01000427	10957	19246	20689	11158
Bexley 027D	E01000428	7975	17288	12740	22771
Bexley 008B	E01000429	6949	5566	6991	12582
Bexley 008C	E01000430	14912	13765	18275	7690
Bexley 008D	E01000431	11061	11152	10882	15373
Bexley 008E	E01000432	7814	16533	16472	14158
Bexley 008F	E01000433	7990	10711	8716	19474
Bexley 008G	E01000434	3343	2637	6646	6501
Bexley 010E	E01000435	8254	7359	12827	6673
Bexley 011E	E01000436	29136	29182	29384	14299
Bexley 007A	E01000437	19001	20061	20983	11954
Bexley 007B	E01000438	19910	13635	22757	3633
Bexley 007C	E01000439	13809	18280	14923	20485
Bexley 007D	E01000440	26407	26455	27401	11401
Bexley 007E	E01000441	9419	5131	9221	7807
Bexley 006E	E01000442	16453	26504	22242	24732
Bexley 024B	E01000443	16638	17470	18354	12390
Bexley 023B	E01000444	30941	30625	31627	8082
Bexley 024C	E01000445	27870	28745	30114	9079
Bexley 024D	E01000446	27348	24751	27909	6905
Bexley 023C	E01000447	18324	25038	26850	9496
Bexley 023D	E01000448	31939	31309	31956	9144
Bexley 023E	E01000449	25814	27796	29454	8681
Bexley 009E	E01000450	15645	20328	17382	19647
Bexley 009F	E01000451	25582	25882	25836	14209
Bexley 009G	E01000452	26928	27275	27493	13641
Bexley 013B	E01000453	25276	19301	26239	4176
Bexley 013C	E01000454	12223	23931	16894	27367
Bexley 013D	E01000455	24910	27108	26239	16977
Bexley 013E	E01000456	25814	30031	26214	28824
Bexley 026D	E01000457	15937	29199	25301	27520
Bexley 027E	E01000458	24586	28463	28229	15621
Bexley 027F	E01000459	8764	28200	20365	30532
Bexley 022E	E01000460	32539	31573	32078	9963
Bexley 024E	E01000461	31423	31113	31441	13303
Bexley 026E	E01000462	14121	30659	20663	32565
Bexley 025E	E01000463	29432	29235	28742	17439
Bexley 002D	E01000464	7560	15069	12152	20064
Bexley 002E	E01000465	3995	9103	9735	13887
Bexley 001A	E01000466	9018	7179	12799	6477
Bexley 001B	E01000467	15451	15800	17736	10735
Bexley 001C	E01000468	14600	8237	20295	2218
Bexley 001D	E01000469	14912	14385	16804	10192
Bexley 002F	E01000470	4741	6090	7210	13233
Brent 026A	E01000471	14651	14848	21151	5754
Brent 029A	E01000472	15545	25838	23861	19251
Brent 029B	E01000473	10563	23638	23297	14671
Brent 026B	E01000474	10035	23393	23134	14253
Brent 029C	E01000475	13531	29519	26261	26925
Brent 026C	E01000476	16481	26362	26926	12532
Brent 026D	E01000477	9950	22856	24013	11248
Brent 029D	E01000478	13167	24705	22807	18416
Brent 009A	E01000479	24333	30537	30345	17488
Brent 006A	E01000480	26627	26618	29126	7237
Brent 009B	E01000481	13992	23004	19907	20588
Brent 009C	E01000482	7229	21570	12516	29030
Brent 009D	E01000483	4096	12764	9518	21493
Brent 006B	E01000484	6113	13769	13432	15011
Brent 006C	E01000485	5016	17841	13510	22343
Brent 006D	E01000486	24249	29472	29941	12859
Brent 006E	E01000487	11709	28641	24591	26788
Brent 022A	E01000488	17473	29525	23750	30243
Brent 030A	E01000489	13143	27654	23991	24732
Brent 023A	E01000490	22272	28849	25706	25396
Brent 030B	E01000491	18193	26664	25865	16520
Brent 030C	E01000492	26102	28018	28124	14094
Brent 030D	E01000493	23241	28702	28412	15878
Brent 023B	E01000494	14570	26783	23419	23220
Brent 023C	E01000495	4874	21226	17596	21135
Brent 011A	E01000497	12082	20400	16910	20695
Brent 010B	E01000498	8593	6793	10932	8082
Brent 011B	E01000499	8098	11352	11835	13791
Brent 011C	E01000501	5922	9678	14354	7633
Brent 011D	E01000502	9634	14014	15760	11298
Brent 011E	E01000503	11324	18051	18508	13063
Brent 018A	E01000504	18698	22214	20728	16932
Brent 018B	E01000505	15793	16476	23248	5030
Brent 014A	E01000506	9100	17397	16804	15011
Brent 018C	E01000507	17999	27176	25625	19009
Brent 025A	E01000508	3730	12109	9711	19764
Brent 014B	E01000509	10480	6981	16037	3895
Brent 014C	E01000510	11197	24682	18211	26998
Brent 014D	E01000511	11373	18929	13569	24003
Brent 018D	E01000512	21099	24885	22069	20695
Brent 002A	E01000513	19517	25711	24262	17839
Brent 002B	E01000514	21582	24861	26482	10071
Brent 003A	E01000515	9255	20153	19985	13998
Brent 002C	E01000516	18954	26768	23817	22343
Brent 003B	E01000517	23919	31094	29690	25708
Brent 005A	E01000518	12790	18610	20444	10616
Brent 005B	E01000519	9988	16777	20444	8245
Brent 002D	E01000520	12339	22621	20046	19319
Brent 025B	E01000521	1476	7442	4165	24924
Brent 025C	E01000522	7422	5005	10953	5795
Brent 031A	E01000523	8545	18909	14165	22917
Brent 031B	E01000524	4125	17066	9276	28007
Brent 031C	E01000525	6461	20875	14574	25630
Brent 025D	E01000526	3358	12009	9915	19200
Brent 025E	E01000527	4638	5454	12799	4751
Brent 025F	E01000528	1197	5603	6699	13459
Brent 033A	E01000530	23840	28780	27421	20312
Brent 033B	E01000531	10186	20142	17880	18246
Brent 033C	E01000532	18848	28838	22482	30020
Brent 031E	E01000533	3822	19864	10765	29123
Brent 033D	E01000534	17417	22865	23160	13063
Brent 031F	E01000535	12000	27044	19158	29874
Brent 004A	E01000536	25397	31871	31258	25496
Brent 004B	E01000538	29656	30641	32119	4518
Brent 004C	E01000539	24099	29244	29486	14047
Brent 004D	E01000540	29468	31962	32156	14354
Brent 004E	E01000541	16638	30043	28078	24695
Brent 003E	E01000543	20553	29782	26150	28037
Brent 034A	E01000544	4555	15017	8158	27367
Brent 028A	E01000545	11657	24952	16744	29030
Brent 028B	E01000546	13439	27494	21519	28251
Brent 028C	E01000547	18193	19131	21594	9496
Brent 028D	E01000548	12594	28129	17203	31887
Brent 028E	E01000549	23049	29099	26767	23892
Brent 034B	E01000550	8698	27635	13819	32386
Brent 034C	E01000551	2265	7909	6878	18246
Brent 034D	E01000552	931	11397	6699	25270
Brent 015A	E01000553	10596	13510	13467	14481
Brent 015B	E01000554	16374	19447	19781	13184
Brent 015C	E01000555	23391	29502	27670	23124
Brent 015D	E01000556	12900	29501	17090	32537
Brent 015E	E01000557	15158	26150	17350	30104
Brent 015F	E01000558	20964	22396	22016	14481
Brent 018E	E01000559	17052	27566	27279	15269
Brent 023D	E01000560	25940	25432	29139	5397
Brent 023E	E01000561	12525	22594	17350	24279
Brent 008A	E01000562	28796	31615	31893	13459
Brent 008B	E01000563	27608	30375	30868	12761
Brent 013A	E01000564	20677	24906	24979	13641
Brent 013B	E01000565	17099	24766	23025	18132
Brent 008C	E01000566	23316	22565	28093	4365
Brent 016A	E01000567	16227	28361	25301	24448
Brent 008D	E01000568	31245	32570	32488	26280
Brent 008E	E01000569	28215	29450	30190	11511
Brent 012A	E01000570	13245	22741	24747	9623
Brent 012B	E01000571	19878	27392	26904	15992
Brent 007A	E01000572	20984	27252	27033	15011
Brent 007B	E01000573	21207	30508	28546	25783
Brent 007C	E01000574	22382	30815	28981	26236
Brent 007D	E01000575	24024	31672	29659	30066
Brent 012C	E01000576	20893	29557	28360	20866
Brent 007E	E01000577	9527	13466	14296	12859
Brent 012D	E01000578	7085	28400	19631	31215
Brent 032A	E01000579	18531	23936	21806	18712
Brent 032B	E01000580	22520	31295	28934	29366
Brent 030E	E01000581	23436	29692	28277	21968
Brent 032C	E01000582	26771	26933	29770	6134
Brent 032D	E01000583	22004	31598	24867	32591
Brent 033E	E01000584	21009	25285	26660	10465
Brent 033F	E01000585	21477	16506	22895	5371
Brent 032E	E01000586	16161	31062	24653	32173
Brent 001A	E01000587	22049	26254	25469	16287
Brent 002E	E01000588	13654	28148	19708	30888
Brent 001B	E01000589	18193	28403	25706	23569
Brent 001C	E01000590	14761	25456	22317	21549
Brent 003F	E01000591	17191	28603	21594	30243
Brent 001D	E01000592	17591	26202	21679	25008
Brent 001E	E01000593	15256	15066	22069	5058
Brent 001F	E01000594	17142	30992	27700	30020
Brent 027A	E01000595	3599	4267	5570	12665
Brent 021A	E01000596	867	7177	6561	17439
Brent 027D	E01000599	388	3880	5360	11997
Brent 027E	E01000600	5790	12142	11982	14911
Brent 021B	E01000601	933	3323	2390	20916
Brent 021C	E01000602	6532	23052	14142	29146
Brent 021D	E01000603	4638	13583	9552	22718
Brent 021E	E01000604	3204	10342	6699	23525
Brent 021F	E01000605	2350	5410	7249	11633
Brent 016B	E01000606	9349	27829	24634	23892
Brent 013C	E01000607	13263	19080	25346	4857
Brent 013D	E01000608	12498	25786	21008	25093
Brent 016C	E01000609	16334	17982	21738	7976
Brent 019A	E01000610	13015	25602	26261	12225
Brent 016D	E01000611	12452	26182	20689	26544
Brent 019B	E01000612	10498	25688	22501	21861
Brent 013E	E01000613	10757	23232	22365	15621
Brent 017B	E01000615	19209	29588	25032	29061
Brent 020A	E01000616	13531	28153	23861	26637
Brent 017C	E01000617	8609	22261	19469	19703
Brent 017D	E01000618	9237	12934	21647	4040
Brent 017E	E01000619	15128	13878	20554	5513
Brent 020B	E01000620	17679	27120	26413	16578
Brent 020C	E01000621	10779	20264	22112	10335
Brent 010D	E01000622	7545	17687	15967	17317
Brent 005C	E01000623	20164	23216	24013	11954
Brent 005D	E01000624	16791	22245	23843	10552
Brent 009E	E01000625	9892	24461	17796	27177
Brent 010E	E01000626	3164	10217	7677	20964
Brent 014E	E01000627	9018	21112	14269	26422
Brent 014F	E01000628	7229	17412	11239	25630
Brent 005E	E01000629	16736	16735	24558	4068
Brent 026E	E01000630	9452	30648	24086	31877
Brent 019C	E01000631	16979	29200	28898	16578
Brent 029E	E01000632	15597	30181	28981	22075
Brent 019D	E01000633	11527	30634	24104	31837
Brent 019E	E01000634	11033	24675	21232	21861
Brent 020D	E01000635	10757	29281	24412	28995
Brent 020E	E01000636	17191	28376	27313	18784
Brent 022B	E01000637	12251	13460	18578	7109
Brent 024A	E01000638	9594	17816	17441	14671
Brent 022C	E01000639	20461	24880	26306	10465
Brent 024B	E01000640	7975	27384	18893	30440
Brent 024C	E01000641	7869	12290	13229	12761
Brent 022D	E01000642	15474	31445	23373	32662
Brent 024D	E01000643	1787	11010	8932	19474
Brent 022E	E01000644	12128	25118	21422	22538
Bromley 007A	E01000645	32820	32365	32733	5547
Bromley 016A	E01000646	23154	29148	28913	16342
Bromley 016B	E01000647	28443	29726	28797	19996
Bromley 016C	E01000648	28540	29941	28338	23124
Bromley 007B	E01000649	27747	28512	29887	9144
Bromley 022A	E01000650	27143	28317	29519	9963
Bromley 020A	E01000651	22486	29655	27573	24233
Bromley 022B	E01000652	28977	30647	30961	14047
Bromley 016D	E01000653	28200	30111	30118	15621
Bromley 039A	E01000654	27945	26041	27049	11349
Bromley 039B	E01000655	28083	29882	26701	27451
Bromley 039C	E01000656	29962	27396	29170	8606
Bromley 039D	E01000657	18324	20922	21277	12859
Bromley 042A	E01000658	26205	26726	27874	10777
Bromley 039E	E01000659	29165	29569	27953	22498
Bromley 026A	E01000661	5922	10007	9830	15429
Bromley 026B	E01000662	16427	18840	19861	11954
Bromley 026C	E01000663	13506	24369	19958	23569
Bromley 026D	E01000664	17445	11285	16631	6905
Bromley 033A	E01000665	21693	22956	24591	10335
Bromley 033B	E01000666	30926	30502	31663	7268
Bromley 033C	E01000667	32038	31460	31913	11458
Bromley 020B	E01000668	21166	29017	22954	29985
Bromley 020C	E01000669	22634	22880	25112	9179
Bromley 018A	E01000670	31697	32490	32041	30265
Bromley 020D	E01000671	15302	27388	24161	23569
Bromley 011A	E01000672	28136	26676	28503	8843
Bromley 011B	E01000673	26972	29850	29088	19474
Bromley 008A	E01000674	11152	27027	25112	19934
Bromley 018B	E01000675	20770	31536	27279	31944
Bromley 008B	E01000676	12316	30770	19929	32664
Bromley 018C	E01000677	26627	28268	26850	19867
Bromley 016E	E01000678	28015	30750	30185	20429
Bromley 020E	E01000679	26972	29973	28733	21861
Bromley 037A	E01000680	31513	28230	31304	3756
Bromley 035A	E01000681	30306	30122	30885	10979
Bromley 035B	E01000682	24514	31517	27781	31623
Bromley 035C	E01000683	22028	26108	26239	13791
Bromley 035D	E01000684	31345	31067	31482	12485
Bromley 037B	E01000685	19048	23028	23957	11751
Bromley 037C	E01000686	24427	31204	29216	28152
Bromley 037D	E01000687	26807	30661	29010	25270
Bromley 037E	E01000688	31679	30872	31404	11458
Bromley 002A	E01000689	14314	10291	15732	6813
Bromley 002B	E01000690	27272	31243	30607	22538
Bromley 002C	E01000691	14886	23112	21080	18246
Bromley 002D	E01000692	27550	31757	30345	28882
Bromley 010A	E01000693	23583	26336	29228	6455
Bromley 007C	E01000694	31626	31581	32184	8532
Bromley 007D	E01000695	30201	31179	31736	10653
Bromley 007E	E01000696	31119	31493	32235	7268
Bromley 007F	E01000697	30562	31527	32001	10653
Bromley 010B	E01000698	32022	30996	31781	8777
Bromley 015A	E01000699	18596	28364	16064	32295
Bromley 013A	E01000700	19779	26406	23319	22343
Bromley 015B	E01000701	24177	29567	25564	28251
Bromley 013B	E01000702	27088	30023	28599	22668
Bromley 013C	E01000703	28796	31259	29672	27143
Bromley 015C	E01000704	17896	28414	24013	27109
Bromley 015D	E01000705	19027	27378	23586	24782
Bromley 013D	E01000706	15910	25505	22737	20816
Bromley 041A	E01000707	32174	32057	32161	16053
Bromley 041B	E01000708	23216	29384	27781	22178
Bromley 006A	E01000709	10957	28275	22169	29170
Bromley 006B	E01000710	27686	31537	31197	21448
Bromley 006C	E01000711	23241	31710	30516	27949
Bromley 012A	E01000712	29602	31830	31507	22538
Bromley 012B	E01000713	28115	30118	30324	14539
Bromley 006D	E01000714	22692	32548	29941	32827
Bromley 012C	E01000715	23459	30705	29838	21920
Bromley 011C	E01000716	25440	29196	29473	13947
Bromley 011D	E01000717	26205	30746	30560	18005
Bromley 006E	E01000718	14527	18695	16804	17556
Bromley 019A	E01000719	11061	17555	10186	27367
Bromley 019B	E01000720	10779	3877	8734	6338
Bromley 019C	E01000721	1860	10661	5890	25944
Bromley 023A	E01000722	13630	18463	13310	23699
Bromley 029A	E01000723	21477	26712	24889	19430
Bromley 019D	E01000724	6769	8510	7664	17439
Bromley 023B	E01000725	7730	10724	10811	14764
Bromley 029B	E01000726	19850	27370	24472	22718
Bromley 028A	E01000727	14939	26258	23160	22231
Bromley 019E	E01000728	12681	13329	15936	10071
Bromley 014A	E01000729	3744	7627	4960	22952
Bromley 014B	E01000730	5692	8872	5472	23946
Bromley 023C	E01000731	13417	14356	13229	16394
Bromley 023D	E01000732	20576	25478	23185	19703
Bromley 023E	E01000733	16161	26866	19958	28794
Bromley 028B	E01000734	24045	22277	23475	11248
Bromley 014C	E01000735	10854	14810	11576	20816
Bromley 010C	E01000736	12360	17730	14439	20429
Bromley 010D	E01000737	7790	16854	11835	23656
Bromley 014D	E01000738	11416	20243	16230	21708
Bromley 014E	E01000739	3664	7976	4864	23892
Bromley 005A	E01000740	11889	18934	17506	16631
Bromley 005B	E01000741	14998	24067	16947	27593
Bromley 005C	E01000742	20825	25425	21466	23220
Bromley 009A	E01000743	6349	20919	11239	29633
Bromley 009B	E01000744	4341	7023	8634	12159
Bromley 005D	E01000745	18168	24577	23699	15928
Bromley 005E	E01000746	19427	25932	21878	23835
Bromley 042B	E01000747	22304	10176	21757	2413
Bromley 042C	E01000748	28672	27038	30063	5513
Bromley 036A	E01000749	25833	22919	27267	5847
Bromley 036B	E01000750	5968	2958	9665	4143
Bromley 036C	E01000751	25667	29395	28998	17131
Bromley 036D	E01000752	16638	22874	23276	12859
Bromley 031A	E01000753	27457	27127	29286	7690
Bromley 031B	E01000754	23316	29185	28398	18655
Bromley 031C	E01000755	26462	30137	29332	20240
Bromley 033D	E01000756	30552	31356	31384	16766
Bromley 031D	E01000757	31371	31171	31973	8020
Bromley 031E	E01000758	31191	32191	32064	22399
Bromley 034A	E01000759	30913	28022	30777	5275
Bromley 034B	E01000760	24631	28015	27100	17947
Bromley 034C	E01000761	30689	29652	30312	11864
Bromley 018D	E01000762	23006	29334	28651	18306
Bromley 027A	E01000763	30989	30806	31107	13998
Bromley 027B	E01000764	17918	21536	21384	13947
Bromley 034D	E01000765	27446	29245	29254	15119
Bromley 027C	E01000766	31658	32060	31763	23169
Bromley 027D	E01000767	30832	31576	30686	25825
Bromley 034E	E01000768	27870	29203	28811	16977
Bromley 024A	E01000769	26627	22268	25875	7148
Bromley 012D	E01000770	27392	30762	30257	20064
Bromley 041C	E01000771	29276	30646	29532	22952
Bromley 012E	E01000772	21803	27614	27561	14610
Bromley 024B	E01000773	24407	29957	29364	18957
Bromley 041D	E01000774	26172	28194	27809	16053
Bromley 024C	E01000775	29321	29847	31020	8777
Bromley 024D	E01000777	30324	30110	30147	15429
Bromley 024E	E01000778	18596	22945	21757	16394
Bromley 001A	E01000779	22692	22481	25196	8450
Bromley 001B	E01000780	11129	14080	15300	12046
Bromley 001C	E01000781	7422	18032	7173	30902
Bromley 001D	E01000782	3475	11716	6721	25708
Bromley 001E	E01000783	6403	5933	8305	10616
Bromley 002E	E01000784	25561	23237	23248	13700
Bromley 001F	E01000785	7422	18291	11458	26508
Bromley 032A	E01000786	22486	24514	27313	7726
Bromley 029C	E01000787	10426	19538	18791	15269
Bromley 029D	E01000788	17763	26826	21422	26851
Bromley 032B	E01000789	5161	4448	5517	13354
Bromley 028C	E01000790	22796	32160	26701	32775
Bromley 029E	E01000791	16950	27024	23750	23270
Bromley 032C	E01000792	17526	19337	22807	8082
Bromley 032D	E01000793	29338	30487	30989	12485
Bromley 035E	E01000794	31522	30905	30720	18306
Bromley 032E	E01000795	17614	23315	20482	19996
Bromley 009C	E01000796	5446	4002	8858	6393
Bromley 013E	E01000797	28172	29738	28398	21656
Bromley 009D	E01000798	3116	10717	7236	22952
Bromley 004A	E01000799	18047	30569	21100	32498
Bromley 009E	E01000800	13809	25128	18408	27563
Bromley 015E	E01000801	15545	25960	19861	27246
Bromley 004B	E01000802	18918	26164	22069	24178
Bromley 004C	E01000803	18397	23688	20250	21493
Bromley 004D	E01000804	30777	30773	31331	11511
Bromley 004E	E01000805	14817	28251	20522	30507
Bromley 009F	E01000806	9039	21409	14009	27212
Bromley 022C	E01000807	28672	31156	29909	25446
Bromley 025A	E01000808	29475	30999	31320	13459
Bromley 022D	E01000809	28350	30570	30585	16394
Bromley 025B	E01000810	32489	32440	32451	21020
Bromley 025C	E01000811	27007	31203	30275	24003
Bromley 028D	E01000812	20576	24362	26984	8148
Bromley 025D	E01000813	29092	31300	31166	18712
Bromley 028E	E01000814	32276	31074	32053	6501
Bromley 025E	E01000815	32774	32426	32573	15119
Bromley 040A	E01000816	21528	25442	23319	19251
Bromley 040B	E01000818	26423	27737	28429	11818
Bromley 040C	E01000819	6973	23592	12880	30639
Bromley 008C	E01000820	15111	18235	17350	15621
Bromley 008D	E01000822	20482	28851	26037	24646
Bromley 008E	E01000823	27914	30133	28488	23611
Bromley 008F	E01000824	23692	31579	22684	32757
Bromley 008G	E01000825	16684	25772	23419	20176
Bromley 021A	E01000826	32675	31966	32264	11864
Bromley 021B	E01000827	25561	31220	30919	19996
Bromley 011E	E01000828	19878	28931	27221	21708
Bromley 018E	E01000829	27961	30976	30275	21759
Bromley 021C	E01000830	32642	32333	32481	15011
Bromley 021D	E01000831	22692	29490	28754	18784
Bromley 030A	E01000832	28650	31656	31292	21968
Bromley 021E	E01000833	32281	31442	32161	7807
Bromley 027E	E01000834	31203	29988	29727	17250
Bromley 030B	E01000835	22331	31057	25794	31741
Bromley 030C	E01000836	32231	29608	31499	5513
Bromley 030D	E01000837	21254	26497	24535	19647
Bromley 030E	E01000838	29353	27418	28835	9623
Bromley 030F	E01000839	32383	30960	32008	6419
Bromley 030G	E01000840	23662	27255	26984	15175
Bromley 030H	E01000841	27608	31311	29745	27367
Camden 011A	E01000842	30275	30557	31445	9144
Camden 014A	E01000843	23558	30868	28863	26968
Camden 011B	E01000844	31566	32501	32150	29773
Camden 014B	E01000845	28350	31980	30464	30367
Camden 014C	E01000846	9511	21928	16804	23892
Camden 014D	E01000847	16131	26332	20929	26508
Camden 011C	E01000848	30745	32696	32433	31741
Camden 011D	E01000849	27106	32612	31463	32706
Camden 026A	E01000850	30941	32800	32770	31524
Camden 026B	E01000851	31974	32665	32544	29985
Camden 026C	E01000852	27591	32788	32545	32640
Camden 025A	E01000853	3897	18623	14835	21296
Camden 026D	E01000854	21779	32210	28488	32651
Camden 028A	E01000855	30100	32633	32228	31844
Camden 019A	E01000856	12470	26325	12516	32214
Camden 018A	E01000857	18750	19580	24239	6557
Camden 018B	E01000858	10450	23728	10906	31635
Camden 018C	E01000859	31245	31516	32041	9920
Camden 018D	E01000860	9419	24685	19584	25053
Camden 019B	E01000861	21757	31324	19806	32803
Camden 018E	E01000862	32083	32541	32086	31156
Camden 021A	E01000863	26229	32074	25913	32767
Camden 015A	E01000864	25814	29231	24909	28218
Camden 015B	E01000865	30689	31950	30809	29170
Camden 009A	E01000866	18487	28356	23207	28184
Camden 015C	E01000867	13400	28897	19406	31747
Camden 015D	E01000868	7560	11325	6617	25396
Camden 015E	E01000869	20253	27421	22870	26117
Camden 009B	E01000870	13947	20283	15015	23835
Camden 005A	E01000871	26407	30377	29539	20964
Camden 005B	E01000872	17710	24224	19469	24178
Camden 005C	E01000873	30586	31443	31358	18416
Camden 005D	E01000874	32015	32549	32413	27488
Camden 013A	E01000875	16875	27119	23297	24489
Camden 013B	E01000876	10035	12899	12359	15621
Camden 005E	E01000877	30284	31436	30357	26020
Camden 004A	E01000878	28749	31935	31947	17947
Camden 004B	E01000879	32038	32328	32470	15066
Camden 004C	E01000880	32271	32299	32433	15488
Camden 008A	E01000881	29719	32405	31887	29919
Camden 008B	E01000882	32525	32752	32749	27617
Camden 008C	E01000883	30080	32730	32184	32701
Camden 004D	E01000884	31772	32237	32514	10691
Camden 004E	E01000885	31999	31330	32379	4240
Camden 006A	E01000886	30380	31729	29860	30004
Camden 006B	E01000887	28008	32266	30175	32317
Camden 006C	E01000888	25376	29801	24930	29717
Camden 007A	E01000889	6269	3073	7210	6673
Camden 007B	E01000890	1941	11450	6356	25980
Camden 007C	E01000891	5353	9497	8234	18246
Camden 006D	E01000892	21875	29284	27221	23424
Camden 002A	E01000893	31880	31989	32089	16464
Camden 002B	E01000894	32228	32092	32576	6134
Camden 002C	E01000895	21477	31269	27670	31000
Camden 002D	E01000896	32566	32679	32693	25352
Camden 008D	E01000897	32619	32728	32764	23525
Camden 008E	E01000898	22208	32122	28928	32428
Camden 002E	E01000899	32702	32615	32762	12485
Camden 012A	E01000900	15029	19187	15329	21388
Camden 007D	E01000901	8752	14130	11752	19133
Camden 012B	E01000902	7527	15614	11600	22075
Camden 006E	E01000903	16548	26519	24701	19251
Camden 012C	E01000904	11180	27672	18148	31140
Camden 012D	E01000905	3484	19154	5790	32040
Camden 012E	E01000906	29584	32448	31608	31564
Camden 001A	E01000907	10935	18138	11543	26197
Camden 001B	E01000908	12339	19088	14509	22771
Camden 001C	E01000909	28403	30816	30839	16342
Camden 003A	E01000910	31922	31981	31708	22625
Camden 003B	E01000911	18698	27956	21307	29423
Camden 001D	E01000912	10854	16153	14984	16224
Camden 001E	E01000913	32658	32012	32377	9496
Camden 028B	E01000914	26102	32451	31663	31475
Camden 027A	E01000915	13062	13609	18180	7633
Camden 027B	E01000916	21667	31560	27247	32008
Camden 027C	E01000917	5676	27790	11651	32632
Camden 028C	E01000918	16258	31056	24723	32150
Camden 028D	E01000919	23407	30884	25836	31391
Camden 027D	E01000920	22819	30817	27633	29476
Camden 003C	E01000921	27975	32307	27680	32804
Camden 007E	E01000922	17498	24789	20444	23611
Camden 003D	E01000923	21545	27412	21788	27712
Camden 009C	E01000924	27591	29996	28962	21135
Camden 009D	E01000925	3972	12874	8234	24399
Camden 009E	E01000926	25409	29100	25137	27402
Camden 007F	E01000927	27197	31724	27003	32378
Camden 003E	E01000928	22105	27876	20223	30198
Camden 020A	E01000929	7258	20598	11631	28929
Camden 020B	E01000930	2136	26873	11804	32478
Camden 013C	E01000931	7770	20498	12231	28218
Camden 013D	E01000932	19068	31181	27438	30965
Camden 020C	E01000933	18066	31302	25875	32118
Camden 020D	E01000934	4084	16162	9087	27285
Camden 020E	E01000935	5649	21549	9968	30965
Camden 024A	E01000936	14288	26775	22069	25783
Camden 025B	E01000937	26364	31705	31752	16870
Camden 024B	E01000938	15184	29814	19958	32273
Camden 024C	E01000939	7278	28202	16064	32214
Camden 024D	E01000940	16767	30279	25255	30553
Camden 025C	E01000941	5246	6653	9735	9496
Camden 025D	E01000942	28200	32720	32402	32266
Camden 025E	E01000943	22351	30801	28664	27143
Camden 023A	E01000944	17963	25863	22757	21861
Camden 023B	E01000945	15645	29243	18631	32225
Camden 021B	E01000946	21330	28740	27113	21194
Camden 021C	E01000947	22634	31090	21422	32658
Camden 021D	E01000948	16610	27861	21100	29446
Camden 023C	E01000949	11014	16459	15489	15878
Camden 023D	E01000950	8011	9809	8763	17556
Camden 023E	E01000951	6113	9145	13880	7558
Camden 022A	E01000952	12339	8778	12566	8606
Camden 022B	E01000953	5940	28546	15546	32428
Camden 022C	E01000954	4943	12413	4654	29919
Camden 022D	E01000955	6336	3350	7210	7354
Camden 022E	E01000956	12999	26787	12390	32378
Camden 019C	E01000957	16638	20426	16129	22343
Camden 019D	E01000958	16950	26306	22446	23798
Camden 019E	E01000959	5317	28225	10436	32764
Camden 017A	E01000960	26350	32386	28523	32800
Camden 017B	E01000961	15352	28424	17825	31898
Camden 016A	E01000962	32474	32471	32386	24448
Camden 017C	E01000963	29627	32511	31594	32118
Camden 016B	E01000964	19497	27721	24953	22718
Camden 016C	E01000965	21840	29577	26837	25869
Camden 016D	E01000966	32392	32458	32571	17131
Camden 017D	E01000967	28992	30675	31980	5563
Camden 016E	E01000968	26462	32185	30544	31578
Camden 010A	E01000969	31797	32552	32320	29061
Camden 010B	E01000970	31291	32447	31992	29919
Camden 010C	E01000971	29981	31353	30940	21493
Camden 010D	E01000972	13506	30093	17303	32664
Camden 010E	E01000973	21946	31533	24785	32564
Camden 013E	E01000974	10890	22362	20689	17250
Croydon 022A	E01000975	20524	29333	24104	29507
Croydon 022B	E01000976	9678	25133	18354	27617
Croydon 022C	E01000977	5367	22991	17171	25396
Croydon 022D	E01000978	13789	20658	20728	13583
Croydon 022E	E01000979	23506	29715	26214	27656
Croydon 017A	E01000980	13211	21530	16444	23699
Croydon 017B	E01000981	19027	24720	20133	24058
Croydon 017C	E01000982	17211	20767	21179	12802
Croydon 017D	E01000983	23878	23640	21406	18900
Croydon 022F	E01000984	6175	13926	12799	16520
Croydon 021A	E01000985	26478	29549	28664	19583
Croydon 021B	E01000986	22049	28964	25544	26151
Croydon 021C	E01000987	26503	30601	28213	27367
Croydon 018A	E01000989	23459	23780	23393	14723
Croydon 045A	E01000990	3730	9279	9518	14671
Croydon 018B	E01000991	25940	26578	28621	8321
Croydon 014A	E01000992	10935	11824	10275	17947
Croydon 021D	E01000993	22124	28585	23111	28794
Croydon 009A	E01000994	16374	20199	19368	15325
Croydon 009B	E01000995	12316	25805	19886	26851
Croydon 009C	E01000996	18669	15724	21937	5680
Croydon 009D	E01000997	12199	22236	17476	23424
Croydon 010A	E01000998	13602	23285	17441	25546
Croydon 009E	E01000999	15889	21683	22838	11248
Croydon 010B	E01001000	17304	24309	15732	29170
Croydon 013A	E01001001	9419	5286	10569	6477
Croydon 009F	E01001002	10514	19195	20319	11706
Croydon 010C	E01001003	13062	20734	18893	17373
Croydon 015A	E01001004	10611	17827	16394	16766
Croydon 019A	E01001005	10450	17342	13940	20588
Croydon 016A	E01001006	8458	22169	13178	29030
Croydon 016B	E01001007	12360	22585	20444	18306
Croydon 019B	E01001008	6973	17870	11804	25446
Croydon 019C	E01001009	10498	14060	14781	12959
Croydon 019D	E01001010	6033	15570	10981	23169
Croydon 019E	E01001011	9725	25114	14860	30616
Croydon 020A	E01001012	7583	18983	12908	25270
Croydon 020B	E01001013	977	22514	6923	32424
Croydon 024A	E01001014	12930	26062	19201	28274
Croydon 041A	E01001015	17142	22647	18032	23270
Croydon 041B	E01001016	24136	26239	25730	15488
Croydon 043A	E01001017	30900	28835	31689	3140
Croydon 044A	E01001018	28115	28096	29039	11016
Croydon 044B	E01001019	27348	29442	29981	12485
Croydon 044C	E01001020	22124	26262	26783	12630
Croydon 044D	E01001021	2555	3005	7249	6477
Croydon 044E	E01001022	25201	28359	29690	9496
Croydon 041C	E01001023	10915	27190	17855	30847
Croydon 043B	E01001024	25490	31072	28384	29208
Croydon 043C	E01001025	27220	31599	30161	28117
Croydon 043D	E01001026	21127	25872	21550	24351
Croydon 043E	E01001027	28260	24683	26743	9079
Croydon 038A	E01001028	31932	31825	31939	15928
Croydon 038B	E01001029	27068	30536	28640	25708
Croydon 038C	E01001030	30861	31176	30993	18838
Croydon 038D	E01001031	31221	31867	31304	25053
Croydon 035A	E01001032	31861	30035	31324	7726
Croydon 031A	E01001033	16374	21557	22169	12390
Croydon 031B	E01001034	24136	27139	25992	17745
Croydon 027A	E01001035	21183	27064	22112	26422
Croydon 029A	E01001036	29992	30369	31139	10616
Croydon 029B	E01001037	14428	28547	17913	31937
Croydon 029C	E01001038	23117	26230	24388	19133
Croydon 029D	E01001039	30663	30967	31389	12430
Croydon 029E	E01001040	20384	26713	24591	20240
Croydon 031C	E01001041	15256	20926	18456	18712
Croydon 024B	E01001042	12551	21659	16568	23699
Croydon 027B	E01001043	13211	28413	19275	31375
Croydon 023A	E01001044	24249	28965	29473	12630
Croydon 027C	E01001045	12404	27809	21037	29399
Croydon 023B	E01001046	25440	31355	31404	16578
Croydon 027D	E01001047	11680	28913	21550	30781
Croydon 020C	E01001048	9511	28682	16301	32373
Croydon 023C	E01001049	30995	31035	31857	8489
Croydon 023D	E01001050	5676	26997	19958	28995
Croydon 030A	E01001051	1526	5127	6923	11706
Croydon 030B	E01001052	4672	7189	6028	19009
Croydon 032A	E01001053	8164	15607	9938	25235
Croydon 030C	E01001054	6917	10374	6264	24591
Croydon 032B	E01001055	3614	6080	6781	14253
Croydon 030D	E01001056	3261	1410	4425	6455
Croydon 030E	E01001057	1779	6370	2204	28526
Croydon 034A	E01001058	20875	24503	20585	22771
Croydon 034B	E01001059	16509	21016	17350	21135
Croydon 034C	E01001060	18269	15451	18241	9582
Croydon 034D	E01001061	13211	15437	13178	18541
Croydon 026A	E01001062	28702	26398	28962	7212
Croydon 026B	E01001063	27181	28209	28952	11670
Croydon 026C	E01001064	28950	29397	30481	9920
Croydon 034E	E01001065	18269	28808	22684	29744
Croydon 034F	E01001066	3091	10118	4030	28733
Croydon 041D	E01001067	32539	30577	31712	7212
Croydon 042A	E01001068	21840	14399	18327	8245
Croydon 040A	E01001069	28580	27476	28546	10691
Croydon 040B	E01001070	19746	16233	20728	7413
Croydon 042B	E01001071	23534	20755	21151	12859
Croydon 042C	E01001072	31890	27807	31745	1774
Croydon 037A	E01001073	21330	29316	25794	26968
Croydon 041E	E01001074	16481	24651	22069	20064
Croydon 040C	E01001075	20501	25563	23971	18005
Croydon 036A	E01001076	7048	12524	8392	23478
Croydon 032C	E01001077	17099	27025	19603	29446
Croydon 032D	E01001078	10738	24919	10248	32273
Croydon 036B	E01001079	4741	12558	9180	21861
Croydon 036C	E01001080	1341	8344	3064	28794
Croydon 036D	E01001081	6931	8352	8584	14965
Croydon 032E	E01001082	8201	12639	10835	18367
Croydon 003A	E01001083	24494	29198	28174	19583
Croydon 002A	E01001084	26731	26813	27475	12159
Croydon 004A	E01001085	13245	29595	26445	26885
Croydon 003B	E01001086	21028	27285	28104	11559
Croydon 003C	E01001087	13186	28175	21625	29532
Croydon 004B	E01001088	20093	19549	25363	5233
Croydon 004C	E01001089	9419	26141	17151	30198
Croydon 004D	E01001090	10738	22713	19929	19703
Croydon 004E	E01001091	23776	25837	29454	5303
Croydon 037B	E01001092	23692	27113	27561	12859
Croydon 037C	E01001093	22917	25792	25007	16053
Croydon 038E	E01001094	32166	31369	32103	8082
Croydon 031D	E01001095	21875	22357	22757	12761
Croydon 037D	E01001096	32225	31718	32261	8742
Croydon 037E	E01001097	9349	29357	19368	32118
Croydon 037F	E01001098	32306	31380	31915	10515
Croydon 040D	E01001099	21840	21724	21008	15119
Croydon 031E	E01001100	23583	26832	28247	9850
Croydon 035B	E01001101	31721	31609	32126	9708
Croydon 035C	E01001102	24391	30649	28934	25446
Croydon 039A	E01001103	23943	28648	27421	19583
Croydon 042D	E01001104	29777	27458	29683	7297
Croydon 039B	E01001105	14727	14545	15841	11864
Croydon 039C	E01001106	23006	27842	23449	26385
Croydon 035D	E01001107	31238	29937	31712	5083
Croydon 035E	E01001108	31957	31779	32228	9920
Croydon 013B	E01001109	6717	17380	13682	21135
Croydon 020D	E01001110	3374	13158	7783	25630
Croydon 010D	E01001111	14570	19010	13604	24118
Croydon 013C	E01001112	5070	15952	12152	21656
Croydon 013D	E01001113	11344	18342	14056	22231
Croydon 013E	E01001114	7229	10017	8234	19251
Croydon 015B	E01001115	2947	9885	7429	21020
Croydon 013F	E01001116	14504	22363	13156	29289
Croydon 015C	E01001117	13722	19654	20082	12959
Croydon 020E	E01001118	3678	16212	7173	29831
Croydon 034G	E01001119	28687	28758	28998	13791
Croydon 033A	E01001120	22424	27848	24653	23946
Croydon 039D	E01001121	31329	29811	31166	7916
Croydon 033B	E01001122	32256	31694	32221	9044
Croydon 033C	E01001123	27392	28861	29925	10279
Croydon 033D	E01001124	30854	30327	31033	11071
Croydon 033E	E01001125	24452	31687	25485	32581
Croydon 034H	E01001126	24136	27875	25794	21337
Croydon 025A	E01001127	29879	28945	30337	8843
Croydon 025B	E01001128	5809	5733	8234	10383
Croydon 026D	E01001129	31213	30713	31197	12390
Croydon 025C	E01001130	3421	5422	6329	13839
Croydon 018C	E01001131	15451	13125	22618	3416
Croydon 018D	E01001132	21667	24737	28008	6673
Croydon 026E	E01001133	14267	22085	23419	10979
Croydon 018E	E01001134	23646	26000	26504	12723
Croydon 025D	E01001135	26824	31218	29745	26544
Croydon 007A	E01001136	10596	26139	15300	31215
Croydon 001A	E01001137	16597	26085	20799	26236
Croydon 001B	E01001138	17552	24818	22169	20176
Croydon 007B	E01001139	18324	27734	22592	27335
Croydon 007C	E01001140	17591	18848	18631	14299
Croydon 008A	E01001141	11973	15485	16365	12532
Croydon 007D	E01001142	21386	27854	24535	24279
Croydon 008B	E01001143	6858	12864	12359	15558
Croydon 007E	E01001144	8201	16308	11982	22586
Croydon 008C	E01001145	4180	17141	10712	26075
Croydon 006A	E01001146	14886	12990	20020	5325
Croydon 005A	E01001147	9471	15963	11930	22075
Croydon 005B	E01001148	11841	17573	17476	14094
Croydon 006B	E01001149	17983	18873	19726	12288
Croydon 006C	E01001150	20107	26222	23897	20537
Croydon 005C	E01001151	3813	12121	8634	22284
Croydon 005D	E01001152	7141	17243	9343	28117
Croydon 006D	E01001153	12128	13902	18553	7558
Croydon 006E	E01001154	12654	16709	13907	19474
Croydon 010E	E01001155	1147	23125	7601	32408
Croydon 001C	E01001156	9892	20976	15991	23478
Croydon 002B	E01001157	19404	21287	23185	10111
Croydon 005E	E01001158	17614	20845	18354	18838
Croydon 002C	E01001159	19714	23643	25097	10616
Croydon 002D	E01001160	23583	24603	26429	9708
Croydon 003D	E01001161	5462	5399	7851	10465
Croydon 001D	E01001162	13108	21301	17234	21968
Croydon 002E	E01001163	18893	26771	21519	26637
Croydon 001E	E01001164	21693	27767	23082	26723
Croydon 024C	E01001165	15352	28066	20046	30573
Croydon 024D	E01001166	5760	15006	9416	25181
Croydon 028A	E01001167	15910	26931	17476	30781
Croydon 024E	E01001168	17873	26444	23725	21549
Croydon 028B	E01001169	7583	9930	10391	14094
Croydon 027E	E01001170	7583	25875	15991	30664
Croydon 028C	E01001171	12223	16921	15015	17679
Croydon 028D	E01001172	4050	10092	6902	22625
Croydon 028E	E01001173	13671	17312	16866	14764
Croydon 011A	E01001174	13015	19660	21963	9742
Croydon 011B	E01001175	11443	22984	19603	21194
Croydon 011C	E01001176	12525	24213	21277	20588
Croydon 016C	E01001177	9563	11476	13249	11298
Croydon 015D	E01001178	3102	4673	3311	21296
Croydon 016D	E01001179	16088	22571	23586	11591
Croydon 016E	E01001180	11324	17764	19072	11633
Croydon 015E	E01001181	3021	1691	7574	3699
Croydon 011D	E01001182	17417	26616	20850	27285
Croydon 011E	E01001183	12199	29458	17441	32496
Croydon 011F	E01001184	16610	25169	21550	22446
Croydon 014B	E01001185	17027	26440	18985	29061
Croydon 014C	E01001186	6385	16221	14089	18195
Croydon 017E	E01001187	15645	17758	19047	11633
Croydon 014D	E01001188	13654	6675	12617	6110
Croydon 045B	E01001189	20093	21797	23007	11248
Croydon 045C	E01001190	15956	16732	15841	15735
Croydon 008D	E01001191	8526	19481	8611	30709
Croydon 008E	E01001192	9159	9718	16394	5731
Croydon 014E	E01001193	9661	14099	8696	25303
Croydon 045D	E01001194	21505	18830	22347	8082
Ealing 021A	E01001195	22590	28231	25456	23525
Ealing 015A	E01001196	4713	12174	8257	23124
Ealing 021B	E01001197	14428	17619	17171	14723
Ealing 021C	E01001198	21914	19532	25523	5001
Ealing 021D	E01001199	17328	28793	22592	29797
Ealing 025A	E01001200	23858	26593	23475	22586
Ealing 025B	E01001201	22850	21673	25051	7633
Ealing 025C	E01001202	7511	27495	10490	32690
Ealing 025D	E01001203	6518	19528	13467	25270
Ealing 018A	E01001204	25940	26602	25913	16116
Ealing 018B	E01001205	9182	13529	11733	18073
Ealing 018C	E01001206	2568	7153	4193	24279
Ealing 018D	E01001207	27362	31379	28247	30781
Ealing 018E	E01001208	29310	30654	31139	12532
Ealing 013A	E01001209	30499	31675	31798	15772
Ealing 016A	E01001210	539	3456	4442	13233
Ealing 013B	E01001211	22382	25913	26587	12225
Ealing 018F	E01001212	25619	29670	29539	16116
Ealing 023A	E01001213	12161	19581	17303	18306
Ealing 023B	E01001214	14912	26759	22419	25144
Ealing 023C	E01001215	3469	16172	11156	23835
Ealing 023D	E01001216	13897	23714	21490	18838
Ealing 014A	E01001217	17873	11646	20929	3756
Ealing 012A	E01001218	4063	5720	8877	9219
Ealing 029A	E01001219	2745	5383	7677	10735
Ealing 029B	E01001220	2466	4171	6561	10143
Ealing 020A	E01001221	21840	32455	29148	32807
Ealing 019A	E01001222	19404	29591	21989	31440
Ealing 020B	E01001223	30634	30319	30965	11511
Ealing 019B	E01001224	32276	31222	31295	15992
Ealing 020C	E01001225	19937	32029	29051	32150
Ealing 019C	E01001226	23294	30374	27493	27907
Ealing 019D	E01001227	30336	31513	31339	19583
Ealing 019E	E01001228	22819	29005	27033	22718
Ealing 031A	E01001229	10757	11862	14142	10582
Ealing 031B	E01001230	26731	27218	26926	15212
Ealing 027A	E01001231	29194	30468	30329	17034
Ealing 031C	E01001232	18236	19801	22016	9815
Ealing 031D	E01001233	12681	20205	20772	12582
Ealing 027B	E01001234	27392	29780	28722	20695
Ealing 020D	E01001235	28096	31597	30673	26075
Ealing 020E	E01001236	19209	31177	28952	28707
Ealing 031E	E01001237	32045	31625	31482	19474
Ealing 015B	E01001238	18669	30530	28599	25783
Ealing 015C	E01001239	12747	17129	15214	17679
Ealing 024A	E01001240	14188	27524	21008	28882
Ealing 024B	E01001241	16334	25631	22016	22718
Ealing 024C	E01001242	14727	16698	15760	15809
Ealing 024D	E01001243	13036	27301	20497	28975
Ealing 024E	E01001244	10688	25410	16978	29399
Ealing 024F	E01001245	21667	31078	25875	31709
Ealing 015D	E01001246	11864	21203	18211	19867
Ealing 015E	E01001247	16161	23814	20522	21194
Ealing 035A	E01001248	17211	21775	21384	14413
Ealing 028A	E01001249	7085	24581	11543	31782
Ealing 028B	E01001250	7700	18081	10932	26998
Ealing 030A	E01001251	23241	27366	22988	25825
Ealing 030B	E01001252	14267	30298	17596	32701
Ealing 030C	E01001253	14975	22885	20689	18605
Ealing 030D	E01001254	15451	26669	24412	20588
Ealing 028C	E01001255	27024	24534	27781	6905
Ealing 008A	E01001257	1870	3685	5295	11591
Ealing 010B	E01001258	11795	18168	18759	12802
Ealing 014B	E01001259	15029	23002	19603	21194
Ealing 012B	E01001260	13630	20092	19469	15011
Ealing 012C	E01001261	12000	28664	19751	31391
Ealing 010C	E01001262	7173	13972	14330	13700
Ealing 010D	E01001263	6461	9180	11402	10857
Ealing 010E	E01001264	10563	15827	19313	8645
Ealing 006A	E01001265	15184	11312	19861	4298
Ealing 006B	E01001266	20948	24561	23515	16394
Ealing 006C	E01001267	5565	11731	12185	13839
Ealing 012D	E01001268	15352	19023	17855	16116
Ealing 001A	E01001269	17855	27411	25875	19133
Ealing 004A	E01001270	19295	26334	23586	21549
Ealing 001B	E01001271	15085	25595	25218	14857
Ealing 006D	E01001272	17738	24839	20772	23169
Ealing 020F	E01001273	29981	31553	31904	12485
Ealing 020G	E01001274	27320	30168	31246	8777
Ealing 020H	E01001275	21009	26847	26362	15772
Ealing 011A	E01001276	14624	21832	22069	13184
Ealing 011B	E01001277	19209	27763	26482	18838
Ealing 011C	E01001278	15545	26655	23319	23060
Ealing 013C	E01001279	31305	31136	31367	14413
Ealing 011D	E01001280	19649	26324	26239	14413
Ealing 013D	E01001281	30190	31144	31564	12225
Ealing 016B	E01001282	3840	11524	11710	14299
Ealing 016C	E01001283	913	13435	6902	27563
Ealing 022A	E01001284	19691	24174	21322	20368
Ealing 016D	E01001285	14504	21516	16689	23270
Ealing 016E	E01001286	12021	17505	15783	17189
Ealing 016F	E01001287	9563	11250	12617	12098
Ealing 022B	E01001288	21404	21262	20956	14299
Ealing 022C	E01001289	23825	24424	21878	19820
Ealing 022D	E01001290	22819	24284	23628	15373
Ealing 014C	E01001291	14651	19041	20522	11071
Ealing 014D	E01001292	17027	17273	23025	5847
Ealing 014E	E01001293	13742	23641	23515	14158
Ealing 017A	E01001294	12525	21350	21100	14209
Ealing 017B	E01001295	12888	19597	20444	12159
Ealing 017C	E01001296	11443	15545	17855	10279
Ealing 017D	E01001297	9527	14213	14296	14094
Ealing 017E	E01001298	9372	23657	13467	30283
Ealing 035B	E01001299	29128	30159	30861	11349
Ealing 039A	E01001300	30069	26163	30298	3982
Ealing 039B	E01001301	15545	25499	25706	13303
Ealing 039C	E01001302	28299	29810	30502	11633
Ealing 032A	E01001303	31221	32347	31792	29476
Ealing 039D	E01001304	21273	26235	26866	12345
Ealing 035C	E01001305	30524	30281	30502	14610
Ealing 035D	E01001306	28043	28769	31189	5058
Ealing 002A	E01001307	21803	25973	29296	5824
Ealing 002B	E01001308	21505	27250	28503	10143
Ealing 001C	E01001309	17999	25373	26192	11706
Ealing 001D	E01001310	15158	28973	24086	28559
Ealing 001E	E01001311	8823	18813	15069	21194
Ealing 002C	E01001312	19878	30862	26150	31140
Ealing 002D	E01001313	21099	29165	28722	17189
Ealing 002E	E01001314	20073	26698	26743	14094
Ealing 003A	E01001315	16374	22415	20082	18784
Ealing 003B	E01001316	7085	22069	11631	30265
Ealing 003C	E01001317	9372	15730	13569	18246
Ealing 003D	E01001318	3547	16744	8584	28648
Ealing 004B	E01001319	17123	21464	22200	12159
Ealing 003E	E01001320	8498	2656	11930	2346
Ealing 003F	E01001321	10664	12984	14197	12225
Ealing 004C	E01001322	15597	23588	21008	19647
Ealing 004D	E01001323	14067	20632	20193	14610
Ealing 008B	E01001324	10688	13864	14509	13184
Ealing 009A	E01001325	8438	13944	16978	9376
Ealing 008C	E01001326	4406	9518	12421	9815
Ealing 009B	E01001327	7626	25554	16661	29874
Ealing 009C	E01001328	6349	17458	10765	26385
Ealing 009D	E01001329	9349	18321	13970	22343
Ealing 008D	E01001330	3182	10077	9157	17034
Ealing 009E	E01001331	2221	13485	7110	27285
Ealing 008E	E01001332	3281	7510	5956	19934
Ealing 038A	E01001333	3044	11750	11314	15488
Ealing 029C	E01001334	3193	12284	7070	25825
Ealing 038B	E01001335	17498	14870	20133	6724
Ealing 038C	E01001336	10757	15034	16866	10979
Ealing 029D	E01001337	11152	11088	13569	10335
Ealing 029E	E01001338	9661	14298	15967	11349
Ealing 029F	E01001339	6441	4349	8566	7438
Ealing 029G	E01001340	12654	14181	15936	11203
Ealing 005A	E01001341	17896	28024	25956	21448
Ealing 005B	E01001342	15759	26677	25007	19009
Ealing 005C	E01001343	20753	27081	27186	13947
Ealing 007A	E01001344	15451	25725	23943	18655
Ealing 005D	E01001345	14449	23697	21519	18784
Ealing 007B	E01001346	19276	25388	21322	23370
Ealing 007C	E01001347	17832	27660	23673	25396
Ealing 007D	E01001348	15352	25340	20193	25396
Ealing 006E	E01001349	10385	14052	15897	11071
Ealing 027C	E01001350	21477	25247	25817	12430
Ealing 025E	E01001351	10358	27091	16516	31375
Ealing 027D	E01001352	24357	30309	28462	24831
Ealing 033A	E01001353	9744	25698	17880	28975
Ealing 027E	E01001354	22850	30058	24104	30954
Ealing 033B	E01001355	10158	25852	15389	30921
Ealing 033C	E01001356	706	2464	4876	8814
Ealing 033D	E01001357	8739	19327	11804	27335
Ealing 033E	E01001358	6099	17803	5934	31533
Ealing 026A	E01001359	5195	16105	14033	18073
Ealing 026B	E01001360	11102	13986	19047	7109
Ealing 023E	E01001361	8011	26944	14378	32008
Ealing 026C	E01001362	5317	15475	12329	20429
Ealing 026D	E01001363	6904	11627	12204	13583
Ealing 026E	E01001364	2486	2460	8416	4400
Ealing 026F	E01001365	7141	7053	14535	4891
Ealing 037A	E01001366	7869	7640	16129	4328
Ealing 037B	E01001367	4799	16915	14860	17947
Ealing 037C	E01001368	10757	10706	18631	4763
Ealing 038D	E01001369	6518	18609	18148	14816
Ealing 037D	E01001370	11594	18620	19584	12098
Ealing 037E	E01001371	7185	14044	14535	13459
Ealing 037F	E01001372	6196	3546	12880	2757
Ealing 037G	E01001373	6282	14968	18089	9179
Ealing 040A	E01001374	25707	24635	27168	8178
Ealing 034A	E01001375	32392	32435	32418	21759
Ealing 040B	E01001376	14570	23767	20171	21861
Ealing 034B	E01001377	29933	32371	32078	27451
Ealing 034C	E01001379	32160	31556	32146	8814
Ealing 040C	E01001380	28083	32472	31266	32310
Ealing 034D	E01001381	19260	25419	21963	22231
Ealing 032B	E01001382	31635	30262	31731	5897
Ealing 028D	E01001383	25833	27816	28998	10239
Ealing 032C	E01001384	26339	31307	29909	26723
Ealing 032D	E01001385	30222	30811	31284	12225
Ealing 031F	E01001386	29962	31100	31087	16932
Ealing 032E	E01001387	23598	28790	28412	16394
Ealing 028E	E01001388	5720	25306	14269	31050
Ealing 028F	E01001389	14040	29330	22807	30592
Enfield 036A	E01001390	25409	30743	30275	19764
Enfield 036B	E01001391	13847	20938	21080	13354
Enfield 032A	E01001392	24285	27288	30591	4671
Enfield 036C	E01001393	17999	21863	21251	14965
Enfield 035A	E01001394	9018	25989	19343	27978
Enfield 035B	E01001395	6132	11509	11175	15373
Enfield 036D	E01001396	15184	27662	24889	22668
Enfield 035C	E01001397	13186	24883	20585	23611
Enfield 021A	E01001398	29149	30302	28811	23478
Enfield 021B	E01001399	27124	29309	29350	15011
Enfield 021C	E01001400	22424	26563	26462	14610
Enfield 016A	E01001401	16950	28957	26445	24118
Enfield 021D	E01001402	24936	29933	27968	24489
Enfield 021E	E01001403	15736	24372	24343	13887
Enfield 026A	E01001404	18531	25026	25523	12532
Enfield 015A	E01001405	15302	28434	23134	28416
Enfield 015B	E01001406	16509	25818	16394	30334
Enfield 005A	E01001407	17855	20569	23025	9252
Enfield 004A	E01001408	21254	29106	25157	27402
Enfield 005B	E01001409	6556	10125	8542	18712
Enfield 005C	E01001410	4478	1776	7366	4087
Enfield 004B	E01001411	19453	28340	23515	27685
Enfield 004C	E01001412	15497	10097	17855	4857
Enfield 004D	E01001413	25075	29734	28835	19867
Enfield 004E	E01001414	2044	10283	8678	18655
Enfield 011A	E01001415	10825	25111	25218	13521
Enfield 013A	E01001416	30181	32069	31518	26197
Enfield 011B	E01001417	32103	30829	32331	2992
Enfield 011C	E01001418	12404	17373	20929	8292
Enfield 020A	E01001419	18806	25990	24388	18416
Enfield 020B	E01001420	12223	16696	17997	11706
Enfield 020C	E01001421	6949	20800	15783	23569
Enfield 011D	E01001422	32750	32434	32698	8645
Enfield 027A	E01001423	7790	22823	13656	29324
Enfield 030A	E01001424	2283	3778	5981	10335
Enfield 027B	E01001425	1849	9626	4635	27083
Enfield 030B	E01001426	4829	10680	6923	23569
Enfield 030C	E01001427	576	2987	3728	13700
Enfield 027C	E01001428	4422	10078	9471	16287
Enfield 030D	E01001429	291	26486	5631	32835
Enfield 030E	E01001430	790	8391	3860	27044
Enfield 033A	E01001431	2849	7570	4817	23318
Enfield 033B	E01001432	3343	21107	8305	31599
Enfield 007A	E01001433	6588	10399	8234	20064
Enfield 007B	E01001434	12199	11759	13467	11511
Enfield 007C	E01001435	14393	10221	17880	4923
Enfield 007D	E01001436	10582	13935	14835	12665
Enfield 014A	E01001437	3358	5326	7614	10735
Enfield 007E	E01001438	8764	12877	9552	21600
Enfield 006A	E01001439	3445	14065	8877	24924
Enfield 012A	E01001440	5121	15925	12329	21249
Enfield 006B	E01001441	7278	11400	8279	21759
Enfield 002A	E01001442	1837	16242	5295	31322
Enfield 001A	E01001444	12065	17298	17303	13947
Enfield 003B	E01001445	10611	13407	16365	9582
Enfield 001B	E01001446	9159	15144	12204	20112
Enfield 003C	E01001447	3664	8550	7297	18541
Enfield 003D	E01001448	8201	15486	13621	17679
Enfield 003E	E01001449	10514	13558	10835	20112
Enfield 015C	E01001450	9617	29328	20554	31718
Enfield 017A	E01001451	23598	29890	28981	20240
Enfield 017B	E01001452	31381	31461	31535	16578
Enfield 017C	E01001453	29702	31841	31476	23001
Enfield 017D	E01001454	23919	31239	30661	22178
Enfield 021F	E01001455	26272	30364	29611	20537
Enfield 022A	E01001456	31737	32342	32195	24539
Enfield 010A	E01001457	19714	29051	22501	30351
Enfield 037A	E01001458	2032	11999	7455	24646
Enfield 024A	E01001459	13382	21246	18148	20112
Enfield 024B	E01001460	3822	10426	6028	25235
Enfield 027D	E01001461	3693	6371	6991	14413
Enfield 024C	E01001462	8752	11417	11103	15373
Enfield 031A	E01001463	13581	7739	16472	4120
Enfield 027E	E01001464	6061	7791	8611	13754
Enfield 031B	E01001465	11373	18844	17997	15488
Enfield 031C	E01001466	9159	18781	14835	21600
Enfield 031D	E01001467	11344	13370	13970	13303
Enfield 010B	E01001468	16227	15776	18354	9850
Enfield 008A	E01001469	17237	22345	18893	21077
Enfield 013B	E01001470	22304	27193	28429	10192
Enfield 010C	E01001471	14504	21622	22927	11016
Enfield 010D	E01001472	19229	20518	22501	9963
Enfield 013C	E01001473	17941	25972	22712	22343
Enfield 010E	E01001474	26077	30535	29332	23060
Enfield 013D	E01001475	27718	31433	31155	20588
Enfield 018A	E01001476	8414	21628	11044	30334
Enfield 018B	E01001477	7990	10557	9888	16342
Enfield 016B	E01001478	12021	16024	15329	15325
Enfield 023A	E01001479	5209	9923	10106	14764
Enfield 024D	E01001480	10713	12073	12256	14253
Enfield 018C	E01001481	10035	15115	14296	15735
Enfield 023B	E01001482	3433	4926	6646	11864
Enfield 025A	E01001483	3062	1480	4008	7413
Enfield 016C	E01001484	9851	19545	16947	18957
Enfield 025B	E01001485	2886	25212	7342	32686
Enfield 025C	E01001486	2294	17726	8392	29717
Enfield 023C	E01001487	2634	9946	9064	17034
Enfield 024E	E01001488	7048	17899	11752	25546
Enfield 023D	E01001489	5790	8937	7574	18712
Enfield 023E	E01001491	6021	24065	12204	31273
Enfield 025E	E01001492	7229	21308	14118	26925
Enfield 026B	E01001493	8665	13853	13537	14911
Enfield 026C	E01001494	20409	26210	26192	14209
Enfield 029A	E01001495	22331	29987	26965	27402
Enfield 026D	E01001496	19356	26772	26173	15992
Enfield 031E	E01001497	9511	14304	17768	8814
Enfield 029B	E01001498	19632	31079	25402	31944
Enfield 031F	E01001499	13293	25931	21232	25093
Enfield 035D	E01001500	19517	25975	24845	17081
Enfield 036E	E01001501	11474	26281	18148	29633
Enfield 018D	E01001502	6461	21504	13128	28362
Enfield 018E	E01001503	7615	18684	12587	25352
Enfield 012B	E01001504	8561	15071	11017	22343
Enfield 012C	E01001505	7185	24706	12827	31360
Enfield 014B	E01001506	2961	1970	4008	8977
Enfield 012D	E01001507	3706	19496	8392	30834
Enfield 012E	E01001508	6735	19966	13467	25902
Enfield 014C	E01001509	4999	16181	9861	26117
Enfield 014D	E01001510	3009	7478	3170	27520
Enfield 016D	E01001511	13468	25552	17234	29366
Enfield 015D	E01001512	12128	27866	18893	30982
Enfield 012F	E01001513	4713	13147	8542	24118
Enfield 016E	E01001514	16282	27725	21788	28390
Enfield 015E	E01001515	3484	13959	6991	28007
Enfield 005D	E01001516	9744	12603	10248	19583
Enfield 006C	E01001517	1921	6222	3860	23220
Enfield 016F	E01001518	19563	21713	16472	24058
Enfield 020D	E01001519	16509	31722	27128	32334
Enfield 019A	E01001520	22272	29447	24591	29208
Enfield 028A	E01001521	26172	31815	31548	21708
Enfield 019B	E01001522	21477	29489	25523	28037
Enfield 019C	E01001523	18145	29445	28191	20866
Enfield 019D	E01001524	15678	23628	21466	18712
Enfield 020E	E01001525	20013	28283	26564	20916
Enfield 019E	E01001526	22616	26430	27516	11071
Enfield 036F	E01001527	16659	26685	24161	21296
Enfield 032B	E01001528	8059	23381	8734	32205
Enfield 032C	E01001529	10298	25267	13970	31188
Enfield 032D	E01001530	18047	24621	25383	11954
Enfield 028B	E01001531	32113	32265	32479	12959
Enfield 028C	E01001532	30926	31845	32081	13839
Enfield 028D	E01001533	31056	29777	30801	9886
Enfield 032E	E01001534	25253	30576	28535	26321
Enfield 028E	E01001535	28230	29900	29789	16287
Enfield 008B	E01001536	21330	29713	25730	28416
Enfield 005E	E01001537	18456	19451	20365	12046
Enfield 009A	E01001538	26151	28893	27401	20964
Enfield 009B	E01001539	20813	25821	24771	16766
Enfield 008C	E01001540	20224	30012	21827	31954
Enfield 008D	E01001541	27747	30786	29805	22718
Enfield 008E	E01001542	9544	22249	18354	21920
Enfield 009C	E01001543	24699	29594	27205	25053
Enfield 009D	E01001544	23073	29994	26060	28929
Enfield 002B	E01001545	2322	3418	4654	12532
Enfield 001C	E01001546	10757	13516	12490	16464
Enfield 002C	E01001547	8119	23518	15015	28854
Enfield 002D	E01001548	6949	17655	13621	21813
Enfield 006D	E01001549	1716	4784	5631	13998
Enfield 006E	E01001550	9581	6831	10464	8742
Enfield 002E	E01001551	6175	7789	7916	15212
Enfield 001D	E01001552	12930	22971	15812	27285
Enfield 037B	E01001553	6071	7439	9180	11751
Enfield 037C	E01001554	1739	12197	7743	24279
Enfield 033C	E01001555	6754	20000	16544	20695
Enfield 035E	E01001556	14727	22094	21277	15373
Enfield 033D	E01001557	6949	8979	14402	6813
Enfield 033E	E01001558	4857	19247	7726	31109
Enfield 033F	E01001559	8289	15585	13432	18306
Enfield 035F	E01001560	12000	16733	13733	19867
Enfield 037D	E01001562	4109	7338	7822	14539
Enfield 029C	E01001563	16805	27952	22501	28037
Enfield 022B	E01001564	29073	31866	30292	29947
Enfield 029D	E01001565	15545	28280	27493	17745
Enfield 029E	E01001566	25962	29338	28589	18655
Enfield 022C	E01001567	30211	31352	30901	21759
Enfield 022D	E01001568	30795	31473	31792	13233
Enfield 022E	E01001569	20795	31010	28160	29289
Enfield 026E	E01001570	15029	26050	22807	22399
Greenwich 008A	E01001571	16830	18757	15410	20429
Greenwich 008B	E01001572	16979	28614	23586	28274
Greenwich 008C	E01001573	19586	26520	22016	25235
Greenwich 008D	E01001574	5586	5631	7016	12665
Greenwich 003A	E01001575	4354	12721	5189	29423
Greenwich 003B	E01001576	4606	12884	7822	25181
Greenwich 003C	E01001577	4341	16633	9518	27212
Greenwich 003D	E01001578	9634	16293	13704	19082
Greenwich 003E	E01001579	7349	10626	10625	14911
Greenwich 021A	E01001580	31796	32667	32303	31964
Greenwich 016A	E01001581	12000	29978	21827	31921
Greenwich 021B	E01001582	14761	22116	21100	15809
Greenwich 021C	E01001583	28858	31538	31148	21968
Greenwich 021D	E01001584	28884	30920	31851	7834
Greenwich 016B	E01001585	29584	29323	29088	16342
Greenwich 016C	E01001586	15702	24960	22553	19764
Greenwich 016D	E01001587	28200	32042	31530	25751
Greenwich 012A	E01001588	5635	16860	12674	22125
Greenwich 012B	E01001589	13211	24011	20554	21600
Greenwich 014A	E01001590	17679	27999	18893	31140
Greenwich 012C	E01001591	6769	19867	11775	28007
Greenwich 014B	E01001592	22049	28767	26362	23478
Greenwich 014C	E01001593	24657	29796	28478	21759
Greenwich 014D	E01001594	4925	16652	11103	24782
Greenwich 012D	E01001595	13186	12362	12516	14299
Greenwich 032A	E01001596	24962	29432	28780	18367
Greenwich 031A	E01001597	20850	23275	24219	11670
Greenwich 031B	E01001598	22746	18862	26531	3582
Greenwich 032B	E01001599	17855	20877	19654	16179
Greenwich 032C	E01001600	23751	29348	26837	24831
Greenwich 032D	E01001601	21946	29514	29065	17556
Greenwich 031C	E01001602	7048	7476	7664	15325
Greenwich 031D	E01001603	3326	7216	6966	16464
Greenwich 027A	E01001604	24357	31511	25706	32435
Greenwich 023A	E01001605	30663	31230	31681	11633
Greenwich 023B	E01001606	27298	30745	30733	16766
Greenwich 027B	E01001607	17191	26225	23798	20695
Greenwich 027C	E01001608	24201	30090	30175	15212
Greenwich 027D	E01001609	13697	29419	24634	29030
Greenwich 023C	E01001610	16707	21733	23971	9420
Greenwich 023D	E01001611	11197	22192	20929	16394
Greenwich 028A	E01001613	9237	23693	21179	19540
Greenwich 028B	E01001614	30181	30507	30911	13354
Greenwich 028C	E01001615	11931	25275	22757	20112
Greenwich 028D	E01001617	19068	29253	27700	21759
Greenwich 030C	E01001618	12814	20482	15546	23370
Greenwich 030D	E01001619	19563	26709	22592	24695
Greenwich 025A	E01001620	8545	10908	7429	22824
Greenwich 025B	E01001621	8326	22290	15518	26544
Greenwich 025C	E01001623	13360	21069	18713	18541
Greenwich 025D	E01001624	11416	13173	12770	15212
Greenwich 025E	E01001625	5898	10461	7760	21249
Greenwich 009A	E01001629	6598	17225	12799	22538
Greenwich 007B	E01001631	6673	19511	9830	29744
Greenwich 007C	E01001632	10426	29313	22169	30965
Greenwich 009B	E01001633	5790	12133	9006	21388
Greenwich 009C	E01001634	3475	6083	6721	14481
Greenwich 007D	E01001635	12979	24316	16910	27949
Greenwich 007E	E01001636	10664	19495	14402	23569
Greenwich 009D	E01001637	9851	19604	12770	26422
Greenwich 038A	E01001638	8698	21759	15300	25980
Greenwich 035A	E01001640	10426	30464	19131	32630
Greenwich 038B	E01001641	23858	31970	30839	29208
Greenwich 038C	E01001642	28650	31524	31984	10900
Greenwich 038D	E01001644	26872	31746	29170	31120
Greenwich 022A	E01001645	9237	15520	13229	18605
Greenwich 019A	E01001646	14314	17131	15329	17439
Greenwich 022B	E01001647	16131	25205	20850	23892
Greenwich 022C	E01001648	20627	20966	22870	10071
Greenwich 022D	E01001649	11864	6687	13604	5303
Greenwich 019B	E01001650	11889	13744	13682	14481
Greenwich 019C	E01001651	6167	5449	8493	9420
Greenwich 019D	E01001652	14939	28799	25321	25980
Greenwich 029A	E01001653	4364	2815	6991	6419
Greenwich 029B	E01001654	9923	8086	9786	11751
Greenwich 029C	E01001655	6754	5719	5956	15558
Greenwich 034A	E01001656	15736	13012	20482	4940
Greenwich 034B	E01001657	25236	30207	30008	16932
Greenwich 034C	E01001658	11889	25333	22757	20240
Greenwich 034D	E01001659	14474	23208	22838	14539
Greenwich 029D	E01001660	8648	11976	13040	12532
Greenwich 029E	E01001661	10009	10411	10765	14158
Greenwich 037A	E01001662	25995	32129	28134	32598
Greenwich 037B	E01001664	22004	30800	27730	29208
Greenwich 037C	E01001665	23366	30891	28535	28007
Greenwich 036A	E01001666	15053	28998	20772	31322
Greenwich 036B	E01001667	5177	21355	12089	29289
Greenwich 036C	E01001668	10480	22760	17506	24448
Greenwich 033A	E01001669	10800	11807	14606	9815
Greenwich 033B	E01001671	10385	19472	14923	22668
Greenwich 006A	E01001672	7975	13447	14509	12485
Greenwich 006B	E01001673	2070	23867	10031	32008
Greenwich 006C	E01001674	10480	25253	19603	26117
Greenwich 006D	E01001675	7194	21242	12490	28733
Greenwich 033C	E01001676	7229	12560	9064	22075
Greenwich 006E	E01001677	12223	24591	20020	24003
Greenwich 017A	E01001678	14570	21004	21757	12098
Greenwich 020A	E01001679	24604	16785	25137	3582
Greenwich 020B	E01001680	27767	28891	29935	10383
Greenwich 020C	E01001681	18779	15815	21350	6291
Greenwich 020D	E01001682	20795	17502	20171	9456
Greenwich 017B	E01001683	13417	26934	18180	30382
Greenwich 017C	E01001684	14121	19222	18867	14539
Greenwich 017D	E01001685	12428	23672	19726	22498
Greenwich 020E	E01001686	12316	25377	18303	28037
Greenwich 002A	E01001687	6518	11303	10932	15488
Greenwich 002B	E01001688	6479	19954	13537	25751
Greenwich 001A	E01001690	7700	15089	14330	15558
Greenwich 001B	E01001692	6132	5024	11195	5563
Greenwich 001C	E01001693	6336	14257	13510	15678
Greenwich 001D	E01001694	12814	14094	15099	12485
Greenwich 011A	E01001695	3572	15950	12827	20312
Greenwich 011B	E01001696	1025	18981	6010	31898
Greenwich 011C	E01001697	7278	15661	10248	24732
Greenwich 015A	E01001698	9488	10830	12359	11910
Greenwich 015B	E01001699	14393	23894	20270	21920
Greenwich 011D	E01001700	7383	16617	10075	26385
Greenwich 015C	E01001701	9511	17241	18211	12159
Greenwich 015D	E01001702	2237	1829	7413	4143
Greenwich 011E	E01001703	4207	6820	4948	21388
Greenwich 011F	E01001704	13263	19904	13940	25093
Greenwich 005A	E01001705	4154	14924	8858	26117
Greenwich 005B	E01001706	5258	5854	8047	10900
Greenwich 005C	E01001708	19533	24045	21384	19996
Greenwich 004B	E01001709	7123	13715	12231	17373
Greenwich 005D	E01001710	1571	7765	5922	20588
Greenwich 004C	E01001711	13789	15707	19104	8777
Greenwich 004D	E01001712	5624	15324	9630	25303
Greenwich 005E	E01001713	13186	17901	11775	25496
Hackney 002A	E01001714	8164	20768	11899	28854
Hackney 007A	E01001715	23776	29090	27730	20816
Hackney 007B	E01001716	7849	18162	12799	24178
Hackney 007C	E01001717	19937	22229	19806	18900
Hackney 007D	E01001718	31031	32309	31507	30472
Hackney 007E	E01001719	5367	20608	10535	29961
Hackney 007F	E01001720	29393	30447	29981	18957
Hackney 029A	E01001722	7383	16878	10906	25396
Hackney 006A	E01001723	15567	24691	22112	20064
Hackney 006B	E01001724	13697	29915	20799	32159
Hackney 004A	E01001725	8912	9361	14666	6979
Hackney 004B	E01001726	5898	15204	9180	25902
Hackney 006C	E01001727	13468	12611	18408	6455
Hackney 029B	E01001728	5032	15373	6781	29583
Hackney 019A	E01001729	6949	16600	8184	28953
Hackney 019B	E01001730	3599	13227	5360	29583
Hackney 017A	E01001731	13108	28037	19018	31109
Hackney 019C	E01001732	4874	7083	9367	10777
Hackney 015A	E01001733	16037	25757	17203	29688
Hackney 017B	E01001734	11474	29965	18735	32520
Hackney 019D	E01001735	9634	23646	13970	29961
Hackney 012A	E01001736	20576	17059	21519	7297
Hackney 012B	E01001737	23534	27363	25564	19934
Hackney 012C	E01001738	20948	24175	21757	19474
Hackney 012D	E01001739	22540	29944	25690	29267
Hackney 014A	E01001740	5353	9656	6865	21968
Hackney 009A	E01001741	25940	30627	28971	25181
Hackney 008A	E01001742	11771	21397	13880	27335
Hackney 021B	E01001744	9452	19547	14197	24058
Hackney 016A	E01001745	3633	23738	11427	31427
Hackney 016B	E01001746	2362	16083	5531	31080
Hackney 014B	E01001747	11726	30334	18456	32645
Hackney 020A	E01001748	19385	29362	22895	30592
Hackney 020B	E01001749	19533	28010	21179	29650
Hackney 021C	E01001750	15736	21302	21179	13947
Hackney 021D	E01001751	32392	32544	32501	24695
Hackney 025A	E01001752	19143	28158	26150	21493
Hackney 025B	E01001753	6931	5038	9968	6813
Hackney 025C	E01001754	13360	27938	24187	25352
Hackney 025D	E01001755	8289	18268	9388	29061
Hackney 021E	E01001756	26731	32126	30426	31360
Hackney 016C	E01001757	7560	25877	11835	32205
Hackney 016D	E01001758	4960	24537	9518	32323
Hackney 016E	E01001759	11302	23140	17880	24591
Hackney 017C	E01001760	12707	30411	14923	32814
Hackney 016F	E01001761	2837	22073	8566	31867
Hackney 017D	E01001762	18377	28900	24104	28362
Hackney 020C	E01001763	14549	24788	22954	18306
Hackney 010A	E01001764	10298	21996	17350	23124
Hackney 010B	E01001765	1064	9068	4379	26885
Hackney 010D	E01001767	15085	20339	15489	23169
Hackney 006D	E01001768	20335	25256	24038	16932
Hackney 006E	E01001769	16892	27754	21350	28905
Hackney 010E	E01001770	7594	23889	13733	30283
Hackney 024A	E01001772	4960	10645	8840	19082
Hackney 025E	E01001773	6717	17497	13510	21656
Hackney 024B	E01001774	11841	22782	19751	20368
Hackney 024C	E01001775	3930	18423	12089	25783
Hackney 025F	E01001776	4622	19049	11710	27143
Hackney 027B	E01001777	11499	28286	16181	32239
Hackney 026A	E01001779	8438	26064	16601	30472
Hackney 027D	E01001780	6846	25422	15936	30228
Hackney 026B	E01001781	4857	20433	8932	30939
Hackney 026C	E01001782	21292	28214	28008	15373
Hackney 026D	E01001783	4781	19959	9711	30165
Hackney 027E	E01001784	12316	29327	17736	32415
Hackney 015B	E01001785	12681	17168	16947	14354
Hackney 013A	E01001786	2874	4444	7495	9109
Hackney 013B	E01001787	697	5068	4929	16932
Hackney 013C	E01001788	561	7113	4693	22718
Hackney 015C	E01001789	13211	8343	15760	5058
Hackney 013D	E01001790	1138	2880	3557	13839
Hackney 015D	E01001791	8718	15262	11930	20866
Hackney 011A	E01001792	12128	15662	13704	17886
Hackney 011B	E01001793	18562	26097	21594	24924
Hackney 011C	E01001794	19068	25920	21989	23611
Hackney 011D	E01001795	17591	25598	17234	29423
Hackney 011E	E01001796	16574	21784	18434	20762
Hackney 028A	E01001798	2121	7011	4654	22668
Hackney 003A	E01001799	11841	9942	14781	7462
Hackney 004C	E01001800	1579	14469	5189	30553
Hackney 008B	E01001801	4478	14851	12674	18472
Hackney 003B	E01001802	8458	18413	13493	23318
Hackney 008C	E01001803	22888	24484	22446	18712
Hackney 003C	E01001804	12498	15942	16301	13402
Hackney 009B	E01001805	20107	30803	24472	31911
Hackney 008D	E01001806	14067	22156	17796	22668
Hackney 003D	E01001807	8801	22766	15841	26885
Hackney 001A	E01001808	10406	28493	17855	31925
Hackney 001B	E01001809	9078	25330	15841	30198
Hackney 002D	E01001811	662	10538	4394	28559
Hackney 003E	E01001812	4943	6138	11288	6753
Hackney 002E	E01001813	4109	22543	7429	32328
Hackney 001C	E01001814	7442	24890	10186	32277
Hackney 024D	E01001815	5848	17588	12546	23611
Hackney 020D	E01001816	15627	20853	15300	24448
Hackney 020E	E01001819	13671	23998	20223	22284
Hackney 024E	E01001820	7975	20708	14378	25630
Hackney 024F	E01001821	4241	16623	8257	28905
Hackney 029C	E01001822	1222	5638	4513	19820
Hackney 001D	E01001823	8186	5531	13249	4500
Hackney 004D	E01001824	4063	10460	10569	14723
Hackney 001E	E01001825	13417	24941	19838	25144
Hackney 004E	E01001826	1496	8673	6152	21813
Hackney 029D	E01001827	4109	5123	9630	7354
Hackney 028B	E01001828	5968	4604	8678	7726
Hackney 009C	E01001829	29338	31869	30312	29896
Hackney 014C	E01001830	7956	24486	16775	28390
Hackney 009D	E01001831	16334	31698	23782	32748
Hackney 009E	E01001832	16453	28195	23134	27815
Hackney 014D	E01001833	15283	16967	13763	20240
Hackney 014E	E01001834	15403	23130	18839	22873
Hackney 014F	E01001835	21505	28070	22242	28648
Hackney 022A	E01001836	11373	23254	18069	24489
Hackney 023B	E01001837	24799	30732	27730	28953
Hackney 019E	E01001838	1680	9655	5237	25825
Hackney 023C	E01001839	19986	31024	19368	32763
Hackney 022B	E01001840	2126	15558	7318	29030
Hackney 022C	E01001841	9276	18185	13493	22952
Hackney 023D	E01001842	5720	6786	10054	9219
Hackney 023E	E01001843	11657	8703	13569	7387
Hackney 022D	E01001844	20313	30432	22618	32111
Hackney 022E	E01001845	3071	7613	6311	19133
Hackney 018A	E01001846	3523	10714	9518	17488
Hackney 018B	E01001847	6479	14207	8734	25352
Hackney 018C	E01001848	4781	14690	9786	24003
Hackney 018D	E01001849	12107	14146	15121	12485
Hackney 019F	E01001850	2466	12537	4571	30104
Hammersmith and Fulham 010A	E01001851	30306	29232	30901	7519
Hammersmith and Fulham 007A	E01001852	28616	27015	28722	8977
Hammersmith and Fulham 007B	E01001853	26020	24573	26564	9252
Hammersmith and Fulham 007C	E01001854	21505	27225	23673	23946
Hammersmith and Fulham 010B	E01001855	27272	28999	28621	16631
Hammersmith and Fulham 010C	E01001856	15831	24440	15158	29831
Hammersmith and Fulham 007D	E01001857	4815	25217	9685	32438
Hammersmith and Fulham 006A	E01001858	13417	26672	16866	30874
Hammersmith and Fulham 008A	E01001859	14912	26450	20689	27109
Hammersmith and Fulham 006B	E01001860	12594	25435	15702	30367
Hammersmith and Fulham 006C	E01001861	12179	25523	14378	31156
Hammersmith and Fulham 005A	E01001862	10582	7150	12152	7183
Hammersmith and Fulham 006D	E01001863	23049	21276	22927	10552
Hammersmith and Fulham 006E	E01001864	11280	20843	16444	22446
Hammersmith and Fulham 008B	E01001865	27501	30744	29909	21861
Hammersmith and Fulham 012A	E01001866	26948	32124	30190	31611
Hammersmith and Fulham 012B	E01001867	24657	31947	29444	31623
Hammersmith and Fulham 012C	E01001868	7442	15521	10299	24448
Hammersmith and Fulham 010D	E01001869	29321	30513	30795	14299
Hammersmith and Fulham 012D	E01001870	26872	26985	28971	8217
Hammersmith and Fulham 012E	E01001871	26205	31015	30511	20762
Hammersmith and Fulham 012F	E01001872	26627	27430	30083	6110
Hammersmith and Fulham 010E	E01001873	15085	9662	18032	4485
Hammersmith and Fulham 001A	E01001874	13263	21099	18121	19867
Hammersmith and Fulham 001B	E01001875	6917	24245	9447	32266
Hammersmith and Fulham 001C	E01001876	10957	6630	11600	7148
Hammersmith and Fulham 001D	E01001877	10406	8957	10981	11203
Hammersmith and Fulham 001E	E01001878	7349	17078	10299	26637
Hammersmith and Fulham 019A	E01001879	14975	23025	20414	19540
Hammersmith and Fulham 017A	E01001880	15158	29658	22482	31288
Hammersmith and Fulham 017B	E01001881	30663	32120	31476	27656
Hammersmith and Fulham 017C	E01001882	31887	32607	32253	31322
Hammersmith and Fulham 017D	E01001883	13847	27684	24239	24351
Hammersmith and Fulham 017E	E01001884	8078	29310	18508	32286
Hammersmith and Fulham 015A	E01001885	2585	9304	3795	28362
Hammersmith and Fulham 016A	E01001886	16736	23248	18180	24279
Hammersmith and Fulham 016B	E01001887	11443	28451	19535	31298
Hammersmith and Fulham 018A	E01001888	31142	30748	31322	11458
Hammersmith and Fulham 014A	E01001889	28884	31777	30345	29092
Hammersmith and Fulham 016C	E01001890	28858	30975	29763	24489
Hammersmith and Fulham 018B	E01001891	31856	32044	31708	23611
Hammersmith and Fulham 016D	E01001892	13417	11880	17441	6673
Hammersmith and Fulham 013A	E01001893	10319	14991	10327	23478
Hammersmith and Fulham 013B	E01001894	10450	25571	17683	28975
Hammersmith and Fulham 009A	E01001895	21609	25249	23586	18132
Hammersmith and Fulham 009B	E01001896	18487	31119	25768	31844
Hammersmith and Fulham 009C	E01001897	24983	28337	26018	22538
Hammersmith and Fulham 013C	E01001898	25865	31735	25218	32640
Hammersmith and Fulham 013D	E01001899	4241	22877	6923	32483
Hammersmith and Fulham 013E	E01001900	12551	19907	11982	27815
Hammersmith and Fulham 019B	E01001901	31509	29087	31530	4298
Hammersmith and Fulham 019C	E01001902	19209	25192	24953	14413
Hammersmith and Fulham 019D	E01001903	17855	25556	21713	23124
Hammersmith and Fulham 022A	E01001904	31826	31679	31703	16977
Hammersmith and Fulham 022B	E01001905	31580	32438	32316	24924
Hammersmith and Fulham 022C	E01001906	29719	30643	30386	18246
Hammersmith and Fulham 022D	E01001907	31804	31753	31638	19251
Hammersmith and Fulham 015B	E01001908	27636	23304	27113	6455
Hammersmith and Fulham 015C	E01001909	15736	26490	23699	21708
Hammersmith and Fulham 014B	E01001910	27566	28837	28599	15878
Hammersmith and Fulham 015D	E01001911	6858	13439	10031	21600
Hammersmith and Fulham 015E	E01001912	6336	16312	6942	30087
Hammersmith and Fulham 014C	E01001913	32440	32486	32570	18195
Hammersmith and Fulham 014D	E01001914	26684	31807	28835	31623
Hammersmith and Fulham 024A	E01001915	30298	31959	31880	19764
Hammersmith and Fulham 024B	E01001916	30962	32007	32161	15175
Hammersmith and Fulham 018C	E01001917	17473	27623	24535	23370
Hammersmith and Fulham 018D	E01001918	26190	30700	29170	24924
Hammersmith and Fulham 018E	E01001919	27392	31054	31273	14610
Hammersmith and Fulham 020A	E01001920	6298	27526	16129	31820
Hammersmith and Fulham 020B	E01001921	26519	31140	26610	31467
Hammersmith and Fulham 020C	E01001922	28767	32159	31652	26814
Hammersmith and Fulham 020D	E01001923	22978	30985	30106	22718
Hammersmith and Fulham 020E	E01001924	32583	32771	32712	31098
Hammersmith and Fulham 025A	E01001925	31031	32404	31826	30228
Hammersmith and Fulham 024C	E01001926	32312	32464	32423	23060
Hammersmith and Fulham 008C	E01001927	31871	31877	31860	18472
Hammersmith and Fulham 011A	E01001928	16875	29292	23207	30243
Hammersmith and Fulham 009D	E01001929	29119	31502	31225	20816
Hammersmith and Fulham 008D	E01001930	9744	23287	14950	28613
Hammersmith and Fulham 011B	E01001931	17304	22663	21827	15488
Hammersmith and Fulham 011C	E01001932	23583	28952	22639	30087
Hammersmith and Fulham 011D	E01001933	19746	22586	23111	12582
Hammersmith and Fulham 025B	E01001934	12888	19523	19201	14413
Hammersmith and Fulham 023A	E01001935	23436	28427	26173	22538
Hammersmith and Fulham 025C	E01001937	31256	31885	31526	23124
Hammersmith and Fulham 025D	E01001938	13825	28596	18354	31844
Hammersmith and Fulham 023C	E01001939	14624	29661	19886	32197
Hammersmith and Fulham 005B	E01001940	10890	20170	13819	25671
Hammersmith and Fulham 005C	E01001941	20850	30924	20554	32664
Hammersmith and Fulham 005D	E01001942	17614	26855	20522	28152
Hammersmith and Fulham 004A	E01001943	14761	29439	14984	32690
Hammersmith and Fulham 004B	E01001944	1651	12253	6448	26925
Hammersmith and Fulham 004C	E01001945	19937	24111	22838	16766
Hammersmith and Fulham 004D	E01001946	17782	24348	22292	18655
Hammersmith and Fulham 021A	E01001947	6598	2994	7070	6724
Hammersmith and Fulham 021B	E01001948	28443	32362	29834	32620
Hammersmith and Fulham 021C	E01001949	31834	32489	32500	21194
Hammersmith and Fulham 021D	E01001950	32399	32528	32453	25546
Hammersmith and Fulham 021E	E01001951	24514	31182	28677	29289
Hammersmith and Fulham 024D	E01001952	29321	31671	30680	26925
Hammersmith and Fulham 021F	E01001953	13992	30998	24979	31973
Hammersmith and Fulham 003A	E01001954	9699	22822	15841	26998
Hammersmith and Fulham 002A	E01001955	5306	9132	9006	15488
Hammersmith and Fulham 003B	E01001956	14040	20544	18303	18246
Hammersmith and Fulham 002B	E01001957	5586	10781	8634	19820
Hammersmith and Fulham 002C	E01001958	4007	6599	6448	16394
Hammersmith and Fulham 003C	E01001959	8956	16239	9064	27402
Hammersmith and Fulham 003D	E01001960	24983	28631	28360	15772
Hammersmith and Fulham 002D	E01001961	2745	6180	7155	13583
Haringey 004A	E01001962	23751	22231	24063	10111
Haringey 009A	E01001963	30058	31387	30934	21920
Haringey 009B	E01001964	26650	28382	27874	16766
Haringey 009C	E01001965	29924	26319	30063	4650
Haringey 009D	E01001966	32261	31543	31649	15809
Haringey 014A	E01001967	32061	30000	31225	8292
Haringey 014B	E01001968	29536	31750	30215	29267
Haringey 001A	E01001969	6949	10933	14330	9109
Haringey 004B	E01001970	10957	14288	13432	15809
Haringey 001B	E01001971	3232	6527	8791	10814
Haringey 004C	E01001972	9923	18930	14509	22446
Haringey 004D	E01001973	15158	24099	22592	17250
Haringey 001C	E01001974	16401	22197	21251	15621
Haringey 001D	E01001975	20409	14505	22895	4040
Haringey 011A	E01001976	7527	25815	11209	32310
Haringey 011B	E01001977	3116	2544	6385	6576
Haringey 011C	E01001978	2329	25625	8877	32588
Haringey 011D	E01001979	6461	24433	9786	32239
Haringey 018A	E01001980	9471	21312	10811	30302
Haringey 018B	E01001981	12594	21581	14892	26236
Haringey 018C	E01001982	10158	11242	10275	16870
Haringey 018D	E01001983	9851	17017	11209	25093
Haringey 033A	E01001984	20409	27425	23228	25593
Haringey 033B	E01001985	31711	31860	31594	21813
Haringey 034A	E01001986	27785	31547	29887	28648
Haringey 033C	E01001987	32605	32360	32442	17886
Haringey 034B	E01001988	26847	31157	28338	29797
Haringey 033D	E01001989	28096	31632	29364	30322
Haringey 034C	E01001990	30443	32524	31040	32617
Haringey 017A	E01001991	27320	31147	28160	29985
Haringey 017B	E01001992	32293	32058	32169	15809
Haringey 017C	E01001993	32319	31849	32343	8217
Haringey 030A	E01001994	27651	29702	30375	11706
Haringey 017D	E01001995	11397	16718	14892	17488
Haringey 014C	E01001996	26151	31604	30298	27685
Haringey 014D	E01001997	30818	32487	30950	32548
Haringey 023A	E01001998	20295	21002	24675	7387
Haringey 023B	E01001999	14393	29326	17683	32424
Haringey 031A	E01002000	17445	24387	20929	21759
Haringey 031B	E01002001	23506	25655	27140	10111
Haringey 031C	E01002002	18531	26720	20133	28362
Haringey 023C	E01002003	7814	20138	11017	29146
Haringey 023D	E01002004	19295	24258	21963	19251
Haringey 035A	E01002005	30415	30797	30275	20176
Haringey 035B	E01002006	29445	31465	30185	27109
Haringey 035C	E01002007	29735	30765	31197	12723
Haringey 030B	E01002008	30913	31188	31586	12485
Haringey 035D	E01002009	32471	32411	32317	23525
Haringey 030C	E01002010	23154	22333	23915	10552
Haringey 030D	E01002011	26322	27328	26101	18246
Haringey 022A	E01002013	26388	29335	28429	19319
Haringey 020B	E01002014	16767	27013	19201	29773
Haringey 020C	E01002015	9223	22161	14781	27285
Haringey 028A	E01002016	17356	22759	19751	20312
Haringey 028B	E01002017	20435	29418	24930	28648
Haringey 020D	E01002018	10358	8157	14574	5877
Haringey 022B	E01002019	31992	32016	32244	13354
Haringey 021A	E01002020	25095	29613	25071	29092
Haringey 022C	E01002021	29296	29751	30175	13119
Haringey 021B	E01002022	31542	32502	29539	32814
Haringey 021C	E01002023	27664	30956	30095	22625
Haringey 022D	E01002024	22934	28431	27401	18655
Haringey 021D	E01002025	32661	32188	32400	13009
Haringey 016A	E01002026	3406	22378	7515	32277
Haringey 010A	E01002027	10800	10984	14230	9252
Haringey 010B	E01002028	12594	23927	18954	24399
Haringey 016B	E01002029	5676	26333	10232	32551
Haringey 016C	E01002030	17941	25794	22224	22771
Haringey 016D	E01002031	14817	29907	19201	32452
Haringey 010C	E01002032	6717	12552	9130	21920
Haringey 010D	E01002033	8059	17721	13249	22538
Haringey 037A	E01002034	1243	16944	4324	32071
Haringey 002A	E01002036	619	5725	2108	27949
Haringey 002B	E01002037	3358	7232	7614	14857
Haringey 037B	E01002038	294	5509	2506	26280
Haringey 002C	E01002039	697	5580	1964	28184
Haringey 002D	E01002040	4654	5091	5772	14610
Haringey 037C	E01002041	3678	4326	8734	7183
Haringey 027A	E01002042	17052	27833	20929	29556
Haringey 026A	E01002043	11033	22552	16516	25593
Haringey 027B	E01002044	15793	29754	17350	32581
Haringey 026B	E01002045	11474	17064	15991	15992
Haringey 026C	E01002046	6883	17953	12649	24058
Haringey 027C	E01002047	20677	28811	24013	28251
Haringey 027D	E01002048	14886	26535	20689	27285
[truncated: 30,845 more rows]

## Sheet: Data Dictionary
LSOAName
LSOACode
SimpleFoodPoverty(Overall)	Simple measure that combines benefits claimants and houeshold composition factors, based on the 2018 paper
ComplexFoodPoverty(Overall)	Much more data here, see briefing document: inlcudes both of the following domains, composition and structural
ComplexComposition	Data from the simple measure with added IMD Mental Health Indicator and % of people with no educational qualifications
ComplexStructural	Includes data on the area, most useful for rural areas
